# Supplementary material for: Anaerobiosis, a neglected factor in phage-bacteria interactions
Source: Appl Environ Microbiol. 2023 Nov 15;89(12):e01491-23. doi: 10.1128/aem.01491-23 (PMC10734468; doi:10.1128/aem.01491-23)
Supplement: Data Set S1 — Data set for transcriptomic analysis [file aem.01491-23-s0001.xlsx]

## Sheet: table_counts_excel
Description	Phage infection in aerobiosis. Counts of Salmonella reads						Not phage infection in aerobiosis			Phage infecion in anaerobiosis. Counts of Salmonella reads									Not phage infection in anaerobiosis				Description	Phage infection in aerobiosis. Counts of phage reads							Phage infection in anaerobiosis. Counts of pahge reads
	Salmonella_Aerobic_5MIN_R1	Salmonella_Aerobic_5MIN_R2	Salmonella_Aerobic_5MIN_R3	Salmonella_Aerobic_15MIN_R1	Salmonella_Aerobic_15MIN_R2	Salmonella_Aerobic_15MIN_R3	Salmonella_Aerobic_Negative_control_R1	Salmonella_Aerobic_Negative_Control_R2	Salmonella_Aerobic_Negative_Control_R3	Salmonella_Anaerobic_5MIN_R1	Salmonella_Anaerobic_5MIN_R2	Salmonella_Anaerobic_5MIN_R3	Salmonella_Anaerobic_15MIN_R1	Salmonella_Anaerobic_15MIN_R2	Salmonella_Anaerobic_15MIN_R3	Salmonella_Anaerobic_20MIN_R1	Salmonella_Anaerobic_20MIN_R2	Salmonella_Anaerobic_20MIN_R3	Salmonella_Anaerobic_Negative_Control_R1	Salmonella_Anaerobic_Negative_Control_R2	Salmonella_Anaerobic_Negative_Control_R3			Phage_Aerobic_5MIN_R1	Phage_Aerobic_5MINR2	Phage_Aerobic_5MIN_R3	Phage_Aerobic_15MIN_R1	Phage_Aerobic_15MIN_R2	Phage_Aerobic_15MIN_R3	Phage_Anaerobic_5MIN_R1	Phage_Anaerobic_5MIN_R2	Phage_Anaerobic_5MIN_R3	Phage_Anaerobic_15MIN_R1	Phage_Anaerobic_15MIN_R2	Phage_Anaerobic_15MIN_R3	Phage_Anaerobic_20MIN_R1	Phage_Anaerobic_20MIN_R2	Phage_Anaerobic_20MIN_R3
ID read/ID sample	s25pp_e15m	s25pp_e25m	s25pp_e35m	s25pp_e115m	s25pp_e215m	s25pp_e315m	s25pp_e1c	s25pp_e2c	s25pp_e3c	s25pp_n15m	s25pp_n25m	s25pp_n35m	s25pp_n115m	s25pp_n215m	s25pp_n315m	s25pp_n120m	s25pp_n220m	s25pp_n320m	s25pp_n1c	s25pp_n2c	s25pp_n3c		ID read/ID sample	San23_e15m	San23_e25m	San23_e35m	San23_e115m	San23_e215m	San23_e315m	San23_n15m	San23_n25m	San23_n35m	San23_n115m	San23_n215m	San23_n315m	San23_n120m	San23_n220m	San23_n320m
1_1	838	912	566	272	350	427	1043	1200	974	634	636	582	536	442	544	323	472	420	814	476	480		1_1	1881	2293	1152	624	687	570	1105	1918	2753	1275	1019	1567	704	551	753
1_10	85	37	50	22	16	24	28	22	19	11	32	15	54	60	62	38	53	25	26	17	31		1_10	82	494	111	243	215	128	28	671	1079	714	214	230	384	29	31
1_100	4694	5357	4063	1522	1804	2290	7848	8709	6922	5579	5312	5561	2568	2393	3369	1828	2503	2448	6232	5870	5826		1_11	51130	43097	24720	4210	4198	4088	26897	32930	40499	11995	8433	14640	7727	12533	10693
1_1000	84	69	59	54	53	68	91	74	57	86	118	109	121	113	115	54	66	83	86	94	82		1_12	655	1885	630	530	511	411	332	1506	2292	1004	648	933	730	258	254
1_1001	51347	58883	51534	26709	29832	40332	42783	46269	35414	46059	50468	47109	37216	20147	28625	23006	27786	23242	46428	38744	36924		1_13	25399	29328	14716	6221	6114	5120	12445	21908	32690	14823	10327	16543	9953	10840	9340
1_1002	98	108	106	67	74	75	120	188	127	84	72	85	78	104	158	54	109	106	100	98	89		1_2	23470	18571	9914	4841	5114	4643	15803	17567	17464	7158	5234	9685	6318	9297	8053
1_1003	21	16	11	9	10	6	24	25	26	15	9	8	23	16	25	12	30	26	12	11	10		1_3	13461	13054	7599	2602	2620	2318	11087	11780	12980	5359	4522	6683	4119	6237	5384
1_1004	342	348	356	184	219	339	403	475	394	556	578	575	411	343	433	294	332	429	640	573	538		1_4	6149	5785	3675	944	1047	977	4038	4160	4341	1673	1363	2321	1174	1942	1538
1_1005	45	53	58	29	38	64	62	78	52	85	110	87	51	56	70	63	64	64	106	94	115		1_5	31830	28907	19060	5206	5172	5095	24474	25442	33231	10514	7440	12724	8141	12950	10594
1_1006	425	382	347	200	218	287	474	468	405	381	379	407	340	317	443	261	389	355	406	384	369		1_6	2339	2385	1254	733	554	566	1715	2123	2291	1509	819	1182	1233	1553	1106
1_1007	787	816	670	292	316	347	1041	1182	928	1069	865	916	308	483	805	421	629	594	1128	1133	1211		1_7	40174	33788	17635	7745	7675	7136	25786	30507	31838	13430	9067	15507	10487	14261	12189
1_1008	21	19	16	14	8	22	7	14	15	7	10	10	40	35	54	26	41	46	17	12	9		1_8	17112	14117	7550	6831	6022	5190	9468	12013	15044	14605	8644	14611	10179	16192	12408
1_1009	182	183	187	131	147	178	191	202	156	151	119	132	121	116	184	100	160	127	142	120	126		1_9	6752	6428	3477	1083	1078	976	3910	5568	5177	2744	1560	2729	2104	3042	2463
1_101	376	338	352	177	235	263	371	440	325	401	435	472	340	277	418	254	376	330	444	354	397		2_1	3579	2708	2549	2389	2761	2839	377	519	890	4867	7320	9331	3399	5709	6590
1_1010	277	376	302	261	311	431	393	412	343	497	468	502	432	450	711	451	670	623	373	371	358		2_10	393	413	337	232	278	358	77	88	110	862	1215	1403	499	759	900
1_1011	500	536	514	268	286	424	314	437	298	483	553	509	355	173	277	237	309	285	380	408	441		2_11	50492	39874	37476	56737	60457	64592	6409	7559	12028	142040	178153	229209	68665	105486	128625
1_1012	13	7	12	9	6	11	18	7	21	12	10	12	14	21	27	13	21	19	10	7	14		2_12	57749	47052	43154	60957	63494	66439	9084	11303	15853	127274	212475	258246	77237	126483	151527
1_1013	65	74	58	31	53	71	96	107	88	61	59	75	81	82	134	72	84	81	87	74	80		2_13	3167	2379	2089	2311	2570	2530	640	876	1132	5280	5322	6679	3254	3927	4304
1_1014	6	4	7	8	10	10	12	14	10	7	7	5	18	14	25	5	17	13	13	9	11		2_14	8229	6838	6253	7054	7833	8526	1558	1990	2786	16661	19767	25046	10260	12613	15062
1_1015	103	105	98	68	65	89	125	149	88	176	181	181	178	118	188	136	171	146	188	157	215		2_15	11165	9384	8195	10930	12084	11873	2191	2369	3545	21799	32540	42314	14656	22837	24370
1_1016	2006	2428	2109	1990	2416	3156	1481	1925	1423	1264	1281	1185	1788	2704	3436	1442	2205	2352	1580	1127	1070		2_16	1535	1423	1285	1378	1471	1530	460	605	807	3905	4691	5766	2727	3202	3617
1_1017	51	44	55	71	83	90	60	86	43	58	80	102	175	126	128	62	79	82	103	98	81		2_17	5	13	5	5	10	10	2	3	3	28	44	38	13	29	34
1_1018	5	3	8	21	14	30	3	11	4	1	3	1	21	22	19	11	13	25	3	1	4		2_18	194	223	232	219	255	276	51	81	128	757	1093	1330	534	370	634
1_1019	66	48	94	256	256	366	64	53	64	3	4	2	5	7	3	2	5	4	3	5	3		2_19	2979	2547	2233	1539	1601	1904	574	763	928	3790	6272	7534	2305	3619	4194
1_102	379	450	474	239	245	316	245	286	230	434	514	554	365	210	265	256	243	231	322	307	327		2_2	1686	1268	1371	1887	2140	2140	151	195	328	2866	5431	5844	2112	3738	4150
1_1020	422	318	734	1536	1569	2487	421	439	366	11	7	8	23	30	37	14	22	36	14	13	16		2_20	8	236	31	757	775	434	1	127	269	1054	593	531	386	7	15
1_1021	6	9	10	22	8	33	17	6	12	27	33	29	8	21	29	13	22	19	57	54	68		2_21	742	648	567	424	448	502	126	133	231	1224	1812	2239	688	1131	1313
1_1022	80	71	59	67	55	135	139	112	105	342	292	309	96	301	414	132	246	208	560	327	361		2_22	18755	15994	14438	18186	19773	21049	3048	3567	5022	39368	59156	75490	24165	37736	41205
1_1023	86	71	50	38	29	48	147	137	93	70	85	97	63	72	112	46	56	63	103	107	109		2_3	219	850	456	1994	2017	1490	6	146	321	3153	2611	2807	1591	97	453
1_1024	40	43	39	35	28	31	93	76	57	62	54	83	43	45	58	36	49	38	86	62	55		2_4	8120	6606	5321	3296	3657	3613	2417	2832	4118	10797	13001	17212	4942	7898	9801
1_1025	94	89	81	56	60	73	97	122	99	64	77	113	111	118	136	77	96	126	118	92	72		2_5	6196	4827	4499	2788	2872	3306	1097	1297	1769	6244	9818	12494	4035	6649	7227
1_1026	34	17	27	13	13	23	13	17	19	15	16	17	30	24	49	16	37	33	14	15	14		2_6	20481	18155	15051	14015	15599	16165	3619	4081	5078	31779	38861	52941	17230	26757	28194
1_1027	12	13	10	19	16	13	23	29	16	9	3	6	53	39	50	26	42	42	6	9	6		2_7	1889	1696	1713	1898	1918	1931	170	354	655	4875	6122	7737	2634	3218	4489
1_1028	13	13	12	7	10	21	14	26	12	14	11	7	27	16	17	20	21	20	9	11	9		2_8	42896	37633	39326	68704	78120	81790	3629	4489	7040	146266	206239	255455	87151	129347	158291
1_1029	84	83	85	45	49	60	108	125	85	76	65	93	53	35	74	31	82	47	110	87	96		2_9	3135	2849	2151	1940	2108	2137	676	974	1221	5419	6335	8140	2926	3592	4777
1_103	2296	2426	2560	1306	1475	1914	1616	1889	1414	2227	2628	2644	1853	878	1225	1157	1141	1089	1665	1771	1695		3_1	5723	4024	4078	6870	7461	7200	625	892	1543	10778	13213	17577	7977	11735	13714
1_1030	102	99	77	43	37	35	311	324	288	5	16	19	38	31	55	39	54	65	21	9	25		3_10	7236	5636	6536	47379	55169	54023	219	289	533	59668	65090	85226	54779	77837	97351
1_1031	269	145	126	38	57	49	295	333	254	19	22	20	29	48	49	33	47	59	28	28	29		3_11	1082	947	922	4725	5376	5665	41	55	107	6536	7669	9564	5947	8420	10235
1_1032	42	58	34	23	25	22	169	215	163	14	15	10	25	21	25	21	24	26	12	12	21		3_12	1823	1652	1459	4140	4745	4661	131	190	226	6768	9076	10697	4626	7057	8852
1_1033	4	1	3	0	1	2	6	4	4	0	0	0	0	1	3	2	4	3	1	0	0		3_13	453	403	362	734	847	772	29	51	82	1490	1927	2628	1017	1246	1662
1_1034	1	2	6	1	1	1	14	11	11	0	0	0	2	0	0	4	2	1	0	1	0		3_14	10604	8523	8151	17106	19426	20488	789	1095	1678	33960	45807	58424	22601	33611	44604
1_1035	121	103	81	20	30	32	214	261	213	22	18	17	39	21	45	30	36	37	32	27	33		3_15	884	688	546	1112	1236	1300	56	102	157	2472	3374	3942	1428	2411	3088
1_1036	151	54	78	22	27	19	95	116	100	10	13	21	18	21	26	24	26	26	20	16	12		3_16	127	97	139	1757	2169	2343	2	4	8	3354	3293	4361	2348	2707	4122
1_1037	55	50	47	38	44	35	91	143	90	32	29	46	58	46	57	41	53	59	49	44	44		3_17	167	128	203	1525	1803	2093	2	6	9	3672	3936	4911	2432	4093	6303
1_1038	14	12	14	4	14	14	31	33	18	11	5	10	15	12	15	9	14	11	5	8	11		3_18	1805	1484	1783	11447	13625	14140	79	114	179	23751	26053	31884	14801	21450	30949
1_1039	54	54	53	33	32	58	63	67	54	49	44	39	52	54	66	37	68	69	32	43	35		3_19	42983	37365	32934	72228	82504	80113	4035	5054	7290	110995	159774	198630	76918	118544	140657
1_104	150	75	77	35	41	46	95	126	102	77	71	85	84	51	90	62	83	91	113	77	86		3_2	737	740	778	5085	6088	6332	28	74	116	7869	9065	10631	8339	8053	12654
1_1040	4	5	4	9	2	7	5	6	7	3	6	15	9	17	15	3	8	5	6	4	7		3_20	122	142	166	160	165	168	15	20	59	402	690	758	313	289	525
1_1041	33	17	25	8	15	17	29	25	17	25	34	35	42	36	48	26	40	46	41	34	28		3_21	228	255	242	610	758	921	18	43	46	1612	1875	2348	1088	1186	2172
1_1042	337	344	266	173	181	279	529	493	417	509	547	524	358	439	590	319	524	436	619	526	514		3_22	15794	13583	15685	48140	55715	58016	1076	1375	2412	102207	121248	155293	72494	109780	148298
1_1043	146	154	168	78	110	135	183	212	164	136	166	164	162	192	230	129	150	175	169	167	152		3_23	129	146	137	184	166	145	17	43	48	435	558	705	232	345	478
1_1044	8	3	2	0	6	7	3	2	6	8	3	7	12	9	12	7	10	10	5	1	3		3_24	2695	2135	2204	6428	7423	8155	171	202	392	14416	20487	26141	9478	13264	18979
1_1045	153	68	88	56	78	81	42	37	32	40	43	48	170	204	185	135	158	195	42	45	54		3_25	24714	20781	18554	35903	38408	38385	2352	2718	4251	53515	92107	114044	36864	61250	67890
1_1046	9	9	8	11	7	14	14	7	5	11	16	10	38	40	24	27	25	36	16	6	18		3_26	4020	3274	2935	3336	3730	3721	370	546	843	6688	10175	12792	4451	6621	7350
1_1047	36	17	19	3	5	5	9	8	7	2	7	11	12	10	12	11	11	18	11	8	5		3_27	13662	11269	10494	25333	29387	29145	971	1214	1939	44344	53047	70190	37212	52539	61424
1_1048	117	96	77	22	27	39	186	150	148	69	63	75	42	70	121	39	80	90	68	82	84		3_28	1133	861	939	2937	3392	3315	64	88	143	5995	6845	9565	5541	8033	9263
1_1049	82	114	83	44	44	57	206	216	200	87	64	94	51	110	127	73	103	93	118	119	101		3_29	1566	1243	1325	3253	3641	3858	88	127	212	7199	8656	11583	5870	8862	9882
1_105	144	103	105	95	96	90	147	173	145	102	113	126	135	99	164	133	154	142	99	110	156		3_3	4645	3603	3465	21765	23942	22720	250	439	683	27295	29280	38068	26747	36234	42599
1_1050	12	11	5	8	8	6	15	13	15	16	12	16	11	17	24	11	28	18	17	17	20		3_30	2728	2541	1930	1536	1661	1685	274	497	659	3039	3493	4687	2097	2355	3015
1_1051	8	16	12	14	8	26	23	13	13	19	26	22	19	30	31	15	27	34	15	28	20		3_31	274	293	267	152	162	164	25	35	60	347	463	564	247	436	457
1_1052	109	101	93	87	86	166	139	142	110	183	210	152	148	249	355	187	331	330	293	249	280		3_32	0	0	0	0	1	2	0	0	0	2	0	0	0	0	0
1_1053	2	12	7	13	12	9	3	6	2	2	1	1	9	16	5	6	13	10	4	1	7		3_33	654	508	606	359	352	412	54	46	116	636	1104	1442	723	1089	1107
1_1054	122	134	116	44	58	64	191	219	162	110	107	148	90	66	113	60	91	89	116	138	120		3_34	155	197	175	104	110	137	19	25	30	238	378	464	192	362	350
1_1055	260	351	258	85	94	132	513	589	459	195	163	171	103	93	139	97	119	118	272	190	189		3_35	314	269	277	237	221	290	13	25	45	636	751	982	460	673	776
1_1056	7489	8845	6769	1397	2056	1729	13090	14411	12350	92	90	80	154	194	288	227	268	339	120	106	125		3_36	7952	6803	7191	10461	11234	11560	210	281	580	19388	24225	31890	14884	22375	24360
1_1057	1245	1476	1001	246	322	227	2762	2957	2573	11	16	18	24	45	61	38	54	56	10	12	13		3_37	15571	12295	9765	5298	5019	5155	1577	1986	2807	8504	8830	14061	6444	10005	8570
1_1058	464	589	456	99	143	91	1164	1171	1119	3	3	4	8	14	20	14	24	34	2	4	1		3_38	980	1258	1180	743	766	781	67	143	206	957	1181	1810	756	532	840
1_1059	713	817	477	144	218	207	2459	2795	2615	56	92	68	95	83	118	71	90	87	69	48	39		3_39	2958	2644	2285	1284	1313	1525	184	221	335	2487	3041	4692	1897	2762	2501
1_106	7	5	7	8	22	13	6	13	9	8	11	3	17	22	14	13	30	22	8	3	7		3_4	6358	4985	4618	8064	9345	8968	797	1050	1444	14162	18051	22544	9676	12538	16660
1_1060	14	12	34	41	42	54	62	64	34	3	1	1	18	15	19	9	16	10	3	3	5		3_40	5007	4471	4131	3259	3374	3827	188	239	450	5133	8151	10305	4214	6089	6995
1_1061	31	37	34	76	68	86	92	97	84	22	27	26	81	85	85	43	78	74	24	30	24		3_41	3621	3415	3664	3041	3242	3779	74	127	280	5010	7686	10075	4144	5288	5702
1_1062	327	361	319	183	223	253	656	781	566	434	473	553	282	239	320	171	229	280	800	626	642		3_42	1590	1592	1672	1790	2379	2502	42	60	74	3262	4579	5385	2299	3408	3837
1_1063	206	162	183	424	399	505	206	205	180	102	141	136	444	678	800	354	558	678	161	172	167		3_43	3399	3411	3359	5225	5707	6560	42	76	157	8813	12384	16171	6550	7448	9007
1_1064	7	9	6	6	7	4	17	15	13	7	8	9	5	27	33	2	15	16	9	7	5		3_44	12195	10083	11622	22871	24447	27658	246	291	505	35887	57824	71380	28609	41972	46970
1_1065	36	18	13	12	9	18	44	45	24	17	22	22	10	124	145	15	78	127	19	27	28		3_45	567	442	558	2451	2989	2903	7	10	18	2504	1974	2684	3454	2517	2813
1_1066	2	4	7	2	1	2	2	4	2	1	1	2	2	3	6	0	2	8	2	1	1		3_46	16	16	12	887	1190	1010	0	1	1	495	215	337	1231	286	694
1_1067	3	3	5	2	1	5	6	7	4	2	2	2	2	5	7	0	4	8	1	2	4		3_47	276	158	191	49673	63164	57847	27	28	57	12278	3477	5960	57983	38427	45262
1_1068	1	4	4	1	0	3	3	5	2	0	3	0	1	5	5	0	2	1	1	0	2		3_48	181	132	109	55594	74515	68285	27	34	59	17842	5396	9400	65474	52494	64833
1_1069	14	9	16	7	9	7	8	3	7	0	1	5	11	4	9	1	1	8	0	4	0		3_49	0	1	1	647	756	797	0	0	0	292	98	164	1156	999	1172
1_107	3	6	0	7	6	8	2	2	0	4	1	0	7	6	10	9	8	8	0	3	1		3_5	2895	2253	2458	14403	16486	17096	282	367	539	18847	21250	27602	20077	24961	32489
1_1070	47	35	44	17	32	31	41	45	38	27	42	27	27	37	43	19	35	26	19	21	37		3_50	28	18	20	13832	18154	15960	3	3	1	6049	2213	3726	17338	14823	17935
1_1071	20	11	20	9	14	22	21	33	18	32	39	27	17	25	38	17	29	16	49	40	35		3_51	72	58	47	29243	36243	30799	7	20	33	13299	5232	8671	34175	27250	33963
1_1072	31	30	20	17	15	20	20	22	23	33	24	26	30	63	64	22	28	37	18	24	32		3_52	14	9	8	7301	9794	8328	0	3	6	3235	1087	1816	8634	6208	7983
1_1073	12	8	17	11	13	14	3	11	3	5	8	21	32	31	22	19	23	16	25	29	23		3_53	299	225	173	17313	22756	20650	40	39	74	10216	4277	6949	22971	20854	25555
1_1074	1	0	0	0	1	1	0	0	0	0	0	0	1	2	0	2	0	0	0	0	0		3_54	127	113	96	13341	17774	14675	2	10	28	7175	3279	5273	17830	11964	16062
1_1075	0	0	0	0	0	0	0	0	0	0	0	0	0	0	0	0	0	0	0	0	0		3_55	14	14	15	1796	2461	2132	1	2	3	868	386	564	2898	1541	1919
1_1076	0	2	0	0	0	0	0	1	0	0	0	1	0	1	0	0	0	0	0	0	0		3_56	105	88	80	9661	11852	11432	2	4	7	4220	1916	3016	16890	12675	15103
1_1077	1	0	1	0	0	0	0	0	0	0	2	0	0	0	0	0	0	0	2	1	1		3_57	1091	856	676	60478	75385	68355	56	119	169	27222	11647	18279	89007	72916	85606
1_1078	6	5	5	1	3	2	9	1	6	3	2	5	2	0	2	6	4	2	11	3	8		3_58	0	1	0	599	781	536	0	0	0	296	122	162	821	495	702
1_1079	1	0	0	0	0	0	0	1	0	0	0	1	0	0	2	0	0	0	3	0	1		3_59	51	38	26	13753	17825	15248	3	0	1	6972	3191	4766	19172	14953	18264
1_108	1	5	5	3	5	6	2	3	1	1	2	3	9	7	4	5	4	14	0	3	2		3_6	333	558	505	3094	3549	3896	9	52	80	4961	5023	6165	4139	1370	3457
1_1080	137	32	30	14	14	19	27	28	32	21	14	28	33	24	31	20	21	25	27	18	30		3_60	270	198	181	30124	44427	35517	18	38	65	11494	4551	6791	39061	26305	30463
1_1081	0	0	0	0	0	0	0	0	0	0	0	0	0	0	0	0	0	0	0	0	0		3_61	154	100	108	87890	126617	102054	12	28	39	34521	6647	13485	136002	90213	107606
1_1082	319	108	156	64	53	112	94	131	86	94	104	96	165	128	174	93	162	125	121	86	94		3_62	7	1	2	14262	20152	16256	1	0	3	7596	1385	3102	20394	14428	18338
1_1083	2	1	1	0	2	1	0	0	0	1	1	0	0	1	2	1	2	1	2	0	1		3_63	0	2	1	9729	13639	9346	0	0	0	4562	720	1329	9359	2288	4746
1_1084	1	0	0	0	0	0	1	0	0	0	1	1	0	0	0	0	0	0	0	0	0		3_64	6	1	4	12249	16562	14131	0	0	0	7388	1874	3580	17321	13324	17758
1_1085	0	0	2	0	0	0	0	0	0	0	0	1	0	0	0	0	0	0	0	0	0		3_65	17	7	8	19680	26876	23973	1	0	1	12991	3760	6877	32872	24403	33452
1_1086	5	10	12	5	2	10	9	7	5	7	10	11	6	9	13	8	13	19	11	4	3		3_66	670	529	408	199946	295611	241524	43	61	107	105364	34423	60165	276366	206261	276457
1_1087	33	6	15	2	11	8	7	14	9	11	3	4	7	13	9	10	10	18	10	8	8		3_67	5	4	1	115	169	104	0	1	0	58	14	30	122	71	70
1_1088	3	2	0	2	2	6	2	5	4	3	2	4	3	7	12	9	4	14	1	3	8		3_68	522	422	329	51423	74983	67952	39	65	93	36741	13002	21301	83042	66258	89205
1_1089	19	18	15	12	11	9	12	20	10	11	6	18	20	20	39	20	12	19	9	6	13		3_69	107	85	102	57272	79871	68642	0	4	8	41797	16209	28348	93000	76149	101016
1_109	10	5	6	2	12	11	8	2	4	3	7	4	19	25	36	23	36	27	7	5	5		3_7	403	415	461	859	1194	1182	41	44	63	1455	2025	2381	1114	1810	2314
1_1090	4	1	2	0	0	0	0	0	0	0	0	0	0	0	0	0	1	0	0	0	0		3_70	48	55	43	23478	31337	26048	0	4	2	16517	6995	11174	29743	25679	32285
1_1091	2	0	2	0	2	3	0	0	0	0	0	2	0	0	1	1	0	1	0	0	0		3_71	43	20	26	4742	5881	4891	3	1	0	3584	2020	2902	6220	6234	7794
1_1092	6	8	11	16	14	23	6	5	1	0	8	6	10	2	15	10	4	11	5	4	1		3_72	3	12	8	9522	11503	8416	0	0	2	4589	1067	1599	7454	3586	4997
1_1093	38	51	56	45	50	66	37	46	35	27	38	41	45	76	82	31	49	49	27	27	20		3_73	104	83	68	67420	87519	78558	4	6	15	39215	12506	21955	81428	65256	84989
1_1094	10	17	19	27	24	13	6	7	8	13	16	19	65	31	28	28	27	25	3	5	5		3_74	195	113	110	77485	97924	86745	7	7	17	46725	15904	27518	85629	75795	95951
1_1095	134	103	93	45	60	75	138	151	139	100	93	109	104	61	104	51	88	71	130	125	107		3_75	8	3	2	4430	5300	5177	0	0	1	3741	1513	2206	5075	3502	5314
1_1096	431	474	386	156	204	242	520	615	499	466	525	515	329	249	333	218	303	263	534	492	469		3_76	355	212	330	22761	29277	27199	5	0	9	49217	39519	54514	33138	40556	51576
1_1097	29	24	45	6	12	14	16	36	27	22	24	20	18	11	29	8	15	11	18	24	35		3_77	587	459	529	15020	20412	19188	3	10	15	24499	28788	37761	20031	21816	30599
1_1098	98	57	59	46	46	49	60	63	51	50	61	65	77	98	126	73	102	94	68	54	71		3_78	22210	18019	18826	39636	44374	42139	175	278	510	49441	100506	113967	35932	56598	66778
1_1099	99	121	97	56	51	87	151	152	121	119	112	131	112	83	113	72	118	104	119	145	128		3_79	2762	1951	1366	6632	8302	7356	55	63	109	7546	7799	10660	6805	8347	8687
1_11	13	11	12	5	11	15	13	11	10	12	9	12	23	12	21	20	14	23	17	11	12		3_8	8183	6957	6437	19290	22054	23164	457	620	978	26259	30991	40736	25037	29048	38127
1_110	146	53	65	46	47	63	57	59	38	30	28	38	98	86	113	85	123	149	52	52	40		3_80	4	5	5	77	72	21	1	1	1	104	38	59	26	8	25
1_1100	7	4	4	5	4	2	6	8	9	5	9	9	13	8	12	6	8	7	7	5	6		3_81	32	26	21	298	449	321	1	0	3	426	441	535	452	319	412
1_1101	25	34	21	19	25	37	29	59	30	24	19	32	47	30	46	28	40	46	28	19	28		3_82	413	305	281	4704	6031	4851	1	4	13	6781	7185	8755	7426	6877	8545
1_1102	30	27	25	22	20	25	37	44	27	18	38	26	34	35	48	25	34	59	36	25	32		3_83	36	30	22	2607	3840	2697	0	1	2	2786	2478	3180	3632	3023	3951
1_1103	20	22	15	15	22	23	24	17	9	16	14	9	31	34	48	26	37	44	23	23	10		3_84	181	122	155	26392	36182	27306	0	7	6	26729	21856	29305	38234	36708	43491
1_1104	11	12	4	10	8	11	8	11	5	4	4	6	6	11	13	5	5	11	3	6	4		3_85	130	112	75	14092	20884	16346	3	4	10	13798	10069	13529	20908	18551	20355
1_1105	15	16	23	9	14	20	18	29	21	15	35	30	14	15	19	16	15	15	24	10	12		3_86	6749	5468	4841	11108	12793	12307	79	100	167	14172	21495	26095	10781	15682	17089
1_1106	13	23	16	7	7	9	30	45	16	14	21	28	12	18	15	7	4	9	23	18	19		3_87	5713	5247	4847	11951	13959	14874	70	84	145	18464	30929	36004	13825	18861	22846
1_1107	220	294	261	45	56	88	375	510	365	460	462	466	108	103	139	62	90	67	631	641	639		3_88	415	407	334	870	1145	1122	2	5	7	1469	2200	2664	1262	1472	1770
1_1108	397	579	572	113	127	169	860	1048	695	781	925	821	189	191	220	117	180	179	1136	1231	1067		3_89	654	854	718	3281	4470	4018	0	2	13	6026	7814	9040	4170	1907	4230
1_1109	69	37	57	15	13	15	62	53	45	58	55	121	13	12	22	9	16	10	78	70	67		3_9	4291	3453	2981	9404	11531	11571	259	357	482	11587	12790	17669	11087	12733	16313
1_111	386	120	151	93	64	99	89	83	103	101	95	88	156	136	174	156	183	212	112	91	91		3_90	1858	1437	1644	7923	9842	8831	0	9	16	14308	19966	23660	10635	13321	16444
1_1110	343	434	412	68	101	106	581	606	455	549	548	564	130	102	142	89	119	117	648	648	652		3_91	5661	4888	4360	4068	4797	4839	63	98	176	6752	7162	9198	3449	4679	5885
1_1111	784	894	956	167	228	266	1456	1688	1168	1239	1290	1279	221	255	326	160	261	232	1639	1572	1730		3_92	25	33	35	53	49	43	1	0	1	85	87	103	52	73	65
1_1112	1527	1673	1633	304	390	505	2341	2759	1981	1947	2048	2212	489	427	669	308	477	436	2705	2580	2629		3_93	1127	986	932	1705	2064	2185	5	9	16	2751	3058	3571	1510	2079	2436
1_1113	2268	2373	2627	485	578	652	3010	3033	2336	2706	2585	2722	760	734	1071	521	759	823	3014	3089	3037		3_94	0	0	0	0	0	0	0	0	0	0	0	0	0	1	0
1_1114	510	567	508	108	149	160	691	702	520	638	665	757	185	173	241	113	167	176	774	736	793		3_95	186	199	192	311	432	372	1	0	2	579	815	1085	447	564	721
1_1115	2789	2974	2838	530	699	688	2756	3360	2276	3229	3402	3518	1017	1014	1415	684	971	1058	3379	3407	3444		3_96	840	740	891	1331	1388	1436	0	7	10	1937	3500	4364	1253	1220	1657
1_1116	1114	1186	1232	242	253	342	1370	1353	1019	1218	1218	1626	409	431	528	261	427	401	1288	1322	1335		3_97	1400	1250	1418	2967	3185	3459	4	6	12	4501	7654	8524	2691	3162	4806
1_1117	1561	1845	1708	343	424	479	2100	2506	1747	2052	2125	2257	621	676	805	465	692	713	2602	2537	2422
1_1118	3111	3752	3614	889	1232	1314	6408	7150	5178	4471	4963	5168	1582	1585	2196	1248	1610	1610	6665	6701	6447
1_1119	1090	1338	1358	316	383	341	1091	1217	966	931	964	1495	303	374	513	214	357	360	1115	1287	1305
1_112	266	271	158	99	111	153	503	481	459	308	287	319	169	217	294	207	271	272	421	331	312
1_1120	45	63	73	35	37	58	33	44	26	74	105	73	43	59	72	41	80	66	108	96	84
1_1121	615	605	662	458	458	749	447	476	368	1116	1270	1066	454	557	774	432	766	718	1409	971	1102
1_1122	271	338	305	152	198	230	357	344	298	334	395	348	252	197	262	213	271	238	389	360	385
1_1123	78	114	111	100	118	113	98	128	99	96	114	139	183	248	235	86	97	164	127	133	136
1_1124	251	346	345	121	121	182	557	543	459	411	405	356	129	239	264	92	160	157	537	537	558
1_1125	661	807	786	334	373	495	1172	1224	946	916	898	868	320	528	627	211	382	377	1254	1159	1193
1_1126	5449	5586	5254	2171	2611	3336	7173	7781	5891	4881	4918	4981	2344	3557	4820	1402	2704	2773	6568	6787	6919
1_1127	121431	131803	106354	44182	49954	60992	110281	125820	88956	98405	104444	105116	49540	70856	92793	30744	56376	58639	115519	114406	120508
1_1128	1146	1165	1285	302	337	440	1414	1626	1253	1233	1150	1367	530	618	849	266	396	425	1685	1601	1617
1_1129	3879	4064	4166	2333	2866	2865	4512	4816	3741	3502	3586	4209	2297	3975	4814	1608	2782	2896	4082	4065	4137
1_113	143	125	114	71	65	80	136	146	134	74	72	91	93	95	144	75	87	110	104	91	85
1_1130	1346	1333	1277	644	799	983	1888	2105	1622	1012	958	1050	829	1302	1553	488	952	1001	1458	1528	1714
1_1131	623	671	659	494	582	680	1085	1227	949	508	563	590	685	872	1094	412	675	720	772	806	789
1_1132	161	162	164	94	135	130	165	219	166	161	153	165	215	250	286	112	159	236	181	155	166
1_1133	10	19	10	8	20	11	21	17	14	21	15	19	31	18	26	7	20	24	16	13	15
1_1134	215	180	198	137	110	172	198	220	187	208	161	181	280	230	305	142	220	240	246	190	196
1_1135	202	205	203	116	148	160	191	209	177	185	213	220	280	197	263	119	225	239	239	207	178
1_1136	118	103	102	69	74	74	172	186	166	53	50	56	58	64	90	38	56	70	67	66	78
1_1137	19	31	36	19	19	30	20	28	20	40	43	35	36	28	37	11	38	26	59	68	46
1_1138	433	513	459	336	328	478	911	992	867	811	900	926	465	597	744	363	630	637	1066	1094	1190
1_1139	347	379	323	235	271	300	910	1015	823	684	807	851	466	507	650	342	491	468	1090	1095	1099
1_114	210	167	151	82	84	117	151	195	133	108	129	108	162	183	208	130	129	155	132	122	125
1_1140	232	295	237	118	128	175	602	632	497	351	382	395	157	133	231	121	187	191	542	547	494
1_1141	135	91	122	128	153	171	327	292	234	377	319	363	290	302	373	156	260	217	686	492	493
1_1142	225	199	183	137	157	173	168	211	154	204	260	308	222	177	198	106	143	97	274	317	300
1_1143	355	330	322	180	261	297	517	567	470	362	398	461	400	470	655	331	485	458	460	415	436
1_1144	223	229	240	231	255	305	225	282	236	437	496	490	774	581	757	409	553	547	540	462	403
1_1145	8	7	14	26	14	36	6	5	6	26	37	40	37	54	71	23	41	41	30	17	23
1_1146	665	587	832	1169	1003	1814	617	701	527	879	1002	803	534	444	602	343	621	490	1084	922	946
1_1147	123	110	131	62	50	70	132	123	99	126	141	170	99	96	123	52	102	100	167	152	176
1_1148	26	25	18	29	44	36	20	35	17	17	29	31	102	70	105	73	99	98	33	19	32
1_1149	64	73	68	77	94	96	78	92	51	161	166	166	211	322	360	143	242	257	242	198	255
1_115	415	214	264	100	138	163	225	275	193	174	169	202	257	236	276	167	240	225	185	183	169
1_1150	51	16	17	30	24	25	18	25	12	44	54	55	95	71	101	79	90	93	50	61	66
1_1151	65	36	28	26	38	47	35	29	28	10	14	15	49	33	48	34	34	58	18	11	15
1_1152	73	58	62	62	70	88	76	108	53	43	42	47	72	40	64	37	64	88	37	44	54
1_1153	34	25	14	9	17	29	47	61	56	35	32	35	30	31	46	30	43	37	37	25	31
1_1154	275	392	385	149	213	296	586	625	494	892	958	957	306	444	571	309	365	375	1087	1074	967
1_1155	201	243	253	162	210	225	410	478	338	578	669	553	214	401	485	265	326	341	720	680	682
1_1156	1545	1534	1767	1726	1838	2413	1804	1787	1444	1523	1533	1798	2655	4261	5235	1721	2758	3233	1966	1929	2129
1_1157	959	1028	1181	848	996	1333	1754	1798	1330	1085	1086	1381	1724	2596	3134	1000	1690	1927	1736	1471	1590
1_1158	2653	2952	3026	2133	2330	3448	5165	5570	4092	3093	3425	3717	3654	4546	5454	2057	3414	3739	5183	4866	5306
1_1159	941	1155	1074	680	762	1022	2067	2061	1555	1186	1292	1378	1050	1198	1463	628	1072	1172	1776	1848	1824
1_116	151	155	178	70	100	112	191	230	155	135	124	152	127	106	155	94	135	118	132	150	135
1_1160	1298	1602	1339	800	842	1202	2412	2426	2029	1418	1553	1773	1400	1313	1735	830	1275	1426	2097	2279	2173
1_1161	3291	3672	3806	2678	3141	4411	4536	4397	3682	3349	3134	2934	4928	6773	8084	3030	5114	6000	4643	4107	4615
1_1162	758	957	967	579	683	913	1790	1779	1413	1085	1104	1136	1475	1659	2114	761	1188	1502	1922	1720	1785
1_1163	2768	3180	2739	1014	1180	1587	4505	5065	3642	2466	2639	3038	2320	2853	3465	1398	2243	2705	3906	3622	3900
1_1164	1356	1587	1089	462	471	655	1628	1924	1307	1371	1531	1278	585	769	937	398	706	656	1944	1797	1904
1_1165	4952	5294	4167	1779	2085	2353	5540	5414	4393	4371	4617	5383	2454	2628	3343	1558	2617	2826	5268	5315	5856
1_1166	25	12	17	13	13	28	29	12	20	21	20	24	92	90	87	60	48	97	25	28	18
1_1167	506	539	617	267	314	376	348	483	293	530	565	644	793	653	881	440	594	797	540	584	496
1_1168	473	512	613	264	309	364	703	862	581	655	746	745	704	507	744	407	618	740	1084	1032	992
1_1169	301	366	349	77	107	153	305	409	278	438	471	402	247	156	239	114	188	231	532	499	492
1_117	380	307	231	206	237	235	329	368	270	321	359	300	358	275	435	333	361	339	340	333	351
1_1170	173	200	239	90	86	83	210	238	157	270	311	269	254	160	190	122	157	183	331	306	356
1_1171	191	235	211	128	165	191	156	202	118	220	291	249	479	335	421	248	316	446	238	262	247
1_1172	67	61	83	87	92	119	61	81	40	101	77	107	349	173	239	133	237	279	185	123	107
1_1173	2110	2437	2359	1175	1271	1542	2115	2267	1784	2611	2708	2822	1516	906	1334	1133	1311	1169	2606	2691	2660
1_1174	165	160	140	69	88	95	184	197	184	188	151	186	130	95	130	86	118	98	164	165	115
1_1175	166	174	149	89	109	114	227	203	164	183	212	219	208	236	339	109	215	218	188	165	180
1_1176	259	344	361	217	224	255	480	556	414	506	580	542	372	440	507	237	323	378	562	576	589
1_1177	245	236	293	151	163	224	391	455	332	355	412	444	204	156	221	130	162	180	502	470	512
1_1178	195	221	199	178	146	171	262	313	235	242	278	219	195	247	298	174	224	231	301	299	302
1_1179	133	160	91	64	63	105	215	241	197	235	235	201	148	128	188	104	150	137	356	220	254
1_118	19	16	20	13	14	14	11	15	11	7	2	4	23	17	21	9	18	18	1	6	2
1_1180	154	170	146	71	90	111	233	194	175	229	220	267	171	164	201	111	189	169	369	274	239
1_1181	4636	5174	5260	2787	3120	3973	4460	4657	3583	5831	6247	6541	3869	2741	3824	3201	3508	3381	5824	5415	5484
1_1182	960	1167	1135	449	520	793	931	1069	740	1145	1264	1105	776	541	742	560	628	660	1307	1202	1077
1_1183	1612	2020	1787	739	776	1166	1562	1532	1283	2072	2150	2202	1171	647	967	776	976	961	2076	1912	1913
1_1184	161	236	216	71	99	144	165	216	165	244	277	207	127	84	97	78	92	90	283	267	267
1_1185	4	7	9	2	4	2	4	11	3	5	14	11	5	4	8	2	7	3	14	5	13
1_1186	62	48	34	40	45	49	25	40	24	24	46	36	124	117	135	60	99	114	28	46	30
1_1187	5	1	3	9	10	8	1	2	0	0	1	1	26	12	14	11	16	28	0	0	0
1_1188	161	179	211	85	101	137	206	217	191	158	209	201	150	142	174	107	151	144	187	163	173
1_1189	286	263	281	122	136	193	373	400	323	330	358	316	217	159	206	127	163	196	377	318	331
1_119	47	45	28	27	23	29	42	55	37	34	47	34	44	35	51	34	38	31	42	38	39
1_1190	117	125	122	71	67	111	161	198	143	164	208	202	203	136	130	83	125	132	208	185	194
1_1191	152	157	148	71	78	102	206	223	160	236	221	236	114	75	125	86	135	116	280	285	302
1_1192	694	861	519	179	216	258	904	916	719	757	733	779	335	243	352	250	324	270	830	740	683
1_1193	809	941	794	317	406	519	1752	1919	1411	1436	1607	1489	585	467	696	479	551	579	1886	1615	1656
1_1194	340	328	339	149	193	211	503	534	388	428	494	493	288	257	326	226	256	228	495	466	457
1_1195	283	361	292	118	102	142	697	767	600	706	696	563	247	331	395	238	339	374	938	892	921
1_1196	1667	2145	1489	561	683	893	4617	4875	3932	4460	4107	3765	1274	1513	2284	1356	2236	1779	6150	5977	6094
1_1197	340	326	271	132	126	146	967	884	837	684	609	631	157	258	345	187	275	260	958	871	893
1_1198	3063	3450	2371	1063	1223	1343	4607	4752	3956	2194	2286	2299	1549	1138	1731	1038	1477	1278	2328	2107	2192
1_1199	488	515	307	156	203	228	1018	954	920	1728	1642	1626	917	524	855	756	796	633	1775	1709	1560
1_12	5282	5779	5161	5158	5547	7845	18296	20636	15774	13371	13959	13347	9233	11102	18184	12773	17824	15604	16462	13929	14668
1_120	102	102	68	40	31	56	96	70	64	100	97	106	81	52	71	36	50	83	183	82	94
1_1200	1402	1764	1297	619	685	921	1870	1934	1612	2497	2517	2202	1101	830	1302	925	1155	998	2933	2673	2515
1_1201	216	237	214	97	125	150	131	144	120	153	163	165	131	114	135	98	141	129	151	158	144
1_1202	97	85	79	65	66	94	68	72	60	49	60	62	86	66	110	84	118	107	37	42	51
1_1203	116	83	102	84	74	106	42	86	72	35	55	38	76	52	78	89	124	103	37	35	48
1_1204	129	119	122	111	120	154	76	109	74	43	61	85	173	169	200	140	207	205	63	57	55
1_1205	210	201	173	147	167	202	280	334	231	177	174	162	321	296	401	193	272	294	215	210	231
1_1206	234	279	193	131	129	204	429	458	327	266	265	255	240	268	284	147	203	261	358	307	267
1_1207	93	98	100	39	79	91	190	216	166	97	116	127	96	106	131	67	96	96	201	137	150
1_1208	75	83	83	45	54	52	173	159	99	112	110	140	66	47	61	48	48	49	109	109	124
1_1209	984	1009	863	370	375	464	1268	1317	1054	197	233	181	214	206	248	156	184	192	219	214	187
1_121	144	167	81	43	52	44	82	89	74	128	87	90	81	44	72	50	42	57	192	104	82
1_1210	667	824	693	242	305	340	1116	1197	865	149	157	174	194	195	258	129	148	174	216	200	208
1_1211	61	63	57	31	33	51	62	76	61	19	24	24	27	35	52	26	27	36	34	16	26
1_1212	22	10	16	8	5	17	18	15	23	16	16	18	21	14	16	13	11	17	23	14	14
1_1213	319	338	280	152	182	189	292	391	312	79	72	79	83	105	128	54	95	103	86	77	88
1_1214	12	11	12	6	5	3	8	9	9	8	9	14	10	12	12	14	13	14	12	9	6
1_1215	17	18	6	16	10	18	7	18	9	9	6	7	33	29	36	15	32	26	10	11	19
1_1216	0	1	4	1	3	2	0	2	1	2	4	2	5	5	2	0	1	8	0	1	0
1_1217	1	1	1	2	1	5	4	3	1	0	0	0	6	3	6	1	3	1	5	3	4
1_1218	0	3	4	6	3	4	12	3	3	1	5	3	10	16	13	8	6	12	6	1	4
1_1219	124	115	165	117	126	136	178	262	170	86	119	108	148	266	336	131	172	164	117	121	120
1_122	305	229	193	72	74	109	195	225	155	227	176	196	128	103	155	92	121	148	337	211	169
1_1220	119	176	199	131	165	238	82	59	72	118	153	168	219	160	180	120	138	137	43	66	63
1_1221	0	0	1	2	0	2	0	0	0	0	1	3	3	3	5	1	5	4	0	2	0
1_1222	14	21	12	17	15	24	36	30	20	15	7	9	21	19	43	18	24	24	12	20	11
1_1223	4	2	0	3	3	5	0	1	0	1	4	0	8	6	10	6	7	4	2	3	1
1_1224	8	4	6	4	4	4	3	3	1	5	2	1	6	14	15	2	8	12	7	4	5
1_1225	11	4	4	6	4	6	2	3	0	2	2	2	21	29	28	17	19	37	3	6	4
1_1226	5	2	7	3	6	7	1	3	2	10	5	2	23	17	35	14	16	20	6	2	2
1_1227	5	8	1	6	6	6	7	7	7	13	12	13	19	11	14	5	7	8	19	17	15
1_1228	836	892	825	721	764	977	716	655	498	2987	3155	2868	1663	2265	2796	1192	1888	1670	4130	2857	2696
1_1229	16	15	6	13	11	9	17	24	25	16	21	31	28	19	25	22	30	30	18	22	19
1_123	286	225	186	64	91	97	176	220	179	204	212	193	148	94	168	113	128	143	426	190	139
1_1230	2	1	3	2	1	0	1	2	1	0	3	4	1	1	4	4	4	5	4	3	2
1_1231	123	95	97	59	68	90	164	157	128	106	92	119	172	158	214	118	197	222	149	133	133
1_1232	12	16	14	7	10	14	12	16	12	10	5	7	28	19	25	18	26	43	10	13	10
1_1233	1	1	2	4	3	9	3	4	0	1	0	0	2	5	6	4	5	5	2	0	0
1_1234	79	74	133	367	352	555	88	106	87	0	8	3	11	16	17	10	11	8	4	6	3
1_1235	3	0	1	2	2	4	0	2	0	0	1	0	0	0	1	4	1	0	0	1	1
1_1236	1	0	0	1	3	1	0	0	3	0	1	1	1	0	2	2	2	0	1	1	0
1_1237	2	0	1	0	0	0	0	0	0	0	1	0	0	0	2	0	0	0	0	1	0
1_1238	6	4	11	2	4	4	2	3	1	0	4	4	1	3	7	3	4	2	1	4	6
1_1239	13	9	7	7	5	3	9	16	14	2	8	10	5	8	7	4	10	7	9	11	4
1_124	206	214	156	86	87	141	215	263	218	229	207	227	197	169	234	113	165	175	367	147	168
1_1240	0	0	0	0	1	0	1	0	0	1	0	0	1	3	1	3	0	0	2	0	0
1_1241	37	50	22	7	7	11	20	31	22	2	8	6	9	6	15	10	2	7	5	2	3
1_1242	391	1041	233	33	41	41	564	589	487	0	0	1	1	1	4	2	3	0	1	1	5
1_1243	7	2	4	4	3	5	3	6	2	3	3	1	2	13	7	6	3	4	4	0	1
1_1244	0	0	0	0	0	0	0	0	0	0	0	0	0	0	0	0	0	0	0	0	0
1_1245	3	1	1	2	5	4	3	2	0	1	1	0	11	2	6	7	5	14	1	1	1
1_1246	13	9	5	14	9	8	5	11	9	9	7	6	44	27	42	25	29	33	8	3	5
1_1247	50	65	51	52	34	64	60	80	53	59	78	80	132	89	146	84	90	113	53	54	70
1_1248	5	6	6	5	12	21	3	3	2	11	6	3	11	9	43	8	13	12	14	9	6
1_1249	3	1	4	1	4	4	0	1	1	0	3	4	5	16	13	2	10	12	3	3	4
1_125	10	13	8	6	11	15	22	23	10	10	12	9	9	15	26	6	16	19	12	12	6
1_1250	20	23	18	39	32	55	30	29	20	58	69	55	28	34	40	20	27	20	104	55	36
1_1251	10	5	14	10	18	19	11	11	8	20	12	19	12	5	9	12	7	8	42	15	10
1_1252	25	16	37	38	39	50	35	38	33	82	72	70	23	13	20	18	22	11	163	71	62
1_1253	42	24	28	24	30	26	71	66	46	37	33	44	45	41	60	24	40	53	48	50	33
1_1254	141	153	105	37	56	49	255	355	247	16	24	23	18	52	51	25	19	25	16	25	14
1_1255	156	178	181	88	88	119	132	214	140	212	280	261	106	119	175	73	86	107	309	259	271
1_1256	5	10	3	11	10	15	5	12	10	37	75	68	29	14	13	11	14	10	57	85	31
1_1257	23	18	28	123	97	185	24	24	29	4	9	6	8	7	9	4	4	4	6	7	1
1_1258	5	4	6	8	5	1	2	5	1	8	10	14	6	9	9	2	7	8	7	13	9
1_1259	1	0	1	0	0	0	0	0	0	1	0	2	3	0	0	0	1	0	3	0	0
1_126	241	237	188	103	100	135	331	291	257	191	188	245	146	176	206	121	165	141	340	223	187
1_1260	12	16	17	11	10	15	11	14	6	29	27	28	28	27	33	7	19	24	59	44	29
1_1261	6	7	6	6	11	11	10	10	7	5	4	7	9	11	13	3	6	2	4	6	6
1_1262	4	1	7	11	6	3	8	8	1	4	6	5	8	6	8	0	3	4	6	6	6
1_1263	263	297	307	154	180	258	541	592	415	410	531	470	238	145	188	158	179	169	575	647	610
1_1264	546	562	483	216	224	334	708	734	609	578	597	585	346	255	320	253	285	288	616	514	528
1_1265	93	136	124	57	86	110	183	231	167	144	170	164	128	101	110	82	98	111	173	167	155
1_1266	499	581	423	167	178	218	733	687	604	388	363	508	227	229	342	173	245	254	403	344	357
1_1267	3723	4020	3952	1790	2155	2344	4232	5232	3746	5623	6283	6340	3462	2632	3410	2654	2835	2741	6204	5290	5251
1_1268	3177	3957	3521	1394	1654	1941	5514	6413	4573	4729	4967	5141	2402	1660	2361	1760	1970	2010	5843	5347	5190
1_1269	1424	1634	1414	1446	1736	2078	1454	1810	1329	814	832	942	1606	1810	2382	1270	1781	1814	892	775	789
1_127	60	70	43	49	46	45	92	79	84	56	65	61	66	67	87	59	84	87	73	57	64
1_1270	101	34	60	83	91	126	23	42	21	27	20	26	173	174	209	98	113	133	26	24	19
1_1271	2	0	0	0	2	0	2	0	1	2	0	1	2	4	1	0	1	1	2	0	0
1_1272	337	388	322	193	203	229	386	404	332	308	352	320	275	246	348	211	315	256	320	337	290
1_1273	64	87	114	81	76	109	43	70	38	26	22	21	47	54	56	23	36	31	36	27	22
1_1274	3	6	7	8	3	14	4	6	4	11	7	18	21	15	26	14	18	21	21	8	15
1_1275	142	145	144	102	103	141	124	150	96	133	157	201	191	200	245	129	220	182	224	130	148
1_1276	9724	11897	10361	3973	4567	4445	7333	9407	7441	6515	6354	5635	2502	4420	6105	2081	4521	3913	9037	9037	9546
1_1277	86	84	111	108	122	137	110	107	81	156	188	179	331	392	465	257	341	404	296	156	147
1_1278	149	132	170	168	178	227	163	219	139	240	273	258	377	375	418	261	307	311	250	254	217
1_1279	179	124	250	301	339	422	401	399	279	597	709	764	655	432	553	450	453	431	523	624	591
1_128	1486	1629	1385	445	565	543	3732	3740	3157	2467	2366	2618	812	1051	1651	853	1318	1229	2860	2961	2935
1_1280	63	79	43	27	20	27	351	414	359	562	562	458	86	50	88	174	97	67	636	709	660
1_1281	8086	9382	3306	2187	2685	2276	21034	21719	17747	21222	17071	17691	3747	9234	16182	11574	14094	12079	23611	30556	29867
1_1282	9985	12180	4130	2736	3617	3010	28289	28432	24797	30882	24636	23721	4949	11404	20206	15634	18095	15516	33836	41877	40638
1_1283	5005	5686	2126	1457	1809	1507	16420	16178	14122	17933	16245	14641	2816	5734	10034	8591	9941	8025	20510	25878	25075
1_1284	149	183	139	141	113	155	256	309	213	231	302	260	145	100	173	117	131	137	424	336	367
1_1285	12	5	4	3	5	12	7	5	6	11	3	2	26	24	16	8	13	12	6	4	7
1_1286	22	15	16	16	20	29	12	24	21	15	8	14	32	40	42	22	45	31	13	5	12
1_1287	5117	5566	5031	2610	3219	4008	6383	6806	5922	1422	1302	1237	1128	1420	1990	1188	1762	1658	1274	1721	1772
1_1288	73	68	69	34	40	58	142	162	122	95	90	75	67	51	71	50	49	53	157	98	122
1_1289	540	517	474	211	215	297	1023	1052	890	625	634	585	223	188	283	228	282	247	933	786	728
1_129	556	609	647	250	325	273	876	819	721	424	483	649	480	549	738	335	646	640	481	388	384
1_1290	4	9	13	10	7	7	15	16	6	14	21	22	11	10	15	3	10	4	12	19	22
1_1291	415	490	397	170	166	232	580	565	513	512	501	643	308	354	392	206	371	345	594	547	490
1_1292	956	982	784	434	484	615	1330	1364	1131	1030	1053	1148	843	515	716	550	656	618	1155	1042	1074
1_1293	489	465	607	282	379	425	707	675	544	545	616	698	525	336	426	338	427	367	679	688	663
1_1294	148	156	171	121	121	133	186	196	154	183	191	218	213	180	204	146	153	164	198	235	221
1_1295	389	447	453	314	405	416	482	519	422	482	572	599	598	382	565	335	446	441	459	446	451
1_1296	289	348	413	176	186	245	340	345	266	456	562	607	387	271	347	240	261	245	458	423	432
1_1297	138	167	116	45	52	59	275	267	211	90	66	79	36	40	84	46	66	47	114	101	83
1_1298	1167	1318	1030	482	521	687	2241	2491	1855	886	912	774	352	358	626	350	522	465	1068	1022	1083
1_1299	659	719	631	334	322	404	1148	1336	1066	681	646	683	339	351	504	292	392	297	784	654	655
1_13	97	134	126	86	99	163	357	446	342	237	236	259	182	193	337	204	222	280	338	294	321
1_130	942	970	776	480	576	670	1329	1344	1026	924	793	885	884	858	1213	682	1034	935	1019	870	891
1_1300	135	131	93	64	55	58	162	142	131	93	140	133	62	56	69	42	63	50	114	106	115
1_1301	241	295	281	95	115	142	365	412	350	204	242	237	139	98	131	84	135	104	278	241	219
1_1302	102	96	117	59	63	90	165	180	123	116	137	137	82	56	82	47	64	73	107	115	132
1_1303	7	4	6	5	5	9	6	4	4	4	3	7	1	3	2	1	2	6	2	1	5
1_1304	25	19	27	21	20	21	19	29	24	20	22	25	23	17	26	18	31	18	11	12	22
1_1305	18	24	19	18	25	20	26	35	16	27	35	45	38	24	47	26	44	37	34	34	35
1_1306	515	522	541	341	360	399	647	716	526	667	709	735	526	494	674	466	560	461	697	631	653
1_1307	865	1024	775	350	391	606	977	1007	826	937	983	909	598	538	668	467	641	611	954	883	963
1_1308	506	604	531	197	223	274	812	842	659	825	852	875	321	247	468	298	402	337	984	903	985
1_1309	48	39	60	77	86	112	91	115	65	81	77	85	70	70	98	49	90	81	102	77	104
1_131	62	96	70	43	49	77	134	159	128	68	81	86	87	122	125	56	113	101	89	83	86
1_1310	2369	2507	1938	709	837	805	9931	10696	9172	37	46	49	98	194	253	160	227	233	47	35	69
1_1311	327	348	268	102	99	104	1836	1682	1513	6	9	8	42	37	61	29	49	65	5	5	6
1_1312	164	182	143	57	48	54	921	896	765	25	39	43	29	57	59	16	38	47	42	34	31
1_1313	499	441	460	281	284	384	698	776	584	389	391	453	405	530	662	296	437	449	484	412	443
1_1314	242	250	178	113	120	183	263	293	288	192	217	242	274	369	420	165	249	309	250	216	189
1_1315	140	168	159	140	119	195	160	184	152	144	149	207	361	411	513	183	252	327	169	124	152
1_1316	445	517	565	368	434	547	552	628	419	601	622	592	761	1137	1275	395	643	681	762	730	733
1_1317	7	6	4	5	4	5	6	5	6	4	4	3	5	2	5	6	4	1	2	3	1
1_1318	364	309	347	207	204	276	810	978	809	93	82	98	112	95	158	79	111	103	123	91	107
1_1319	1678	1952	1529	418	634	457	3408	3889	3043	47	42	42	36	61	76	48	52	50	31	34	53
1_132	417	505	374	276	301	432	720	885	620	492	474	485	714	756	911	440	654	718	533	517	441
1_1320	2035	2532	1739	540	750	600	3987	4912	3717	42	49	38	36	61	105	24	38	62	41	40	72
1_1321	2	3	0	1	2	1	5	5	2	0	0	0	0	0	1	0	0	0	0	0	0
1_1322	9	9	8	6	5	7	9	12	7	1	4	5	3	0	7	3	8	5	3	1	5
1_1323	52	21	22	16	20	18	32	36	35	49	65	75	43	56	68	34	54	58	93	77	80
1_1324	72	18	30	13	22	18	21	12	20	59	55	60	47	47	71	35	59	59	110	73	60
1_1325	43	21	24	8	11	15	19	13	8	56	44	49	33	46	77	29	39	46	117	59	91
1_1326	7	4	1	0	4	3	3	3	0	7	7	11	4	7	4	6	8	4	15	3	11
1_1327	52	15	12	1	0	5	2	2	2	19	14	13	11	19	26	11	7	17	31	25	23
1_1328	12	9	9	5	8	9	13	14	14	46	41	39	33	38	38	30	29	34	79	54	69
1_1329	39	35	28	22	33	16	34	25	16	143	137	142	76	119	137	55	120	116	233	158	199
1_133	406	408	331	213	203	284	567	655	490	350	373	406	565	525	693	349	571	544	460	379	444
1_1330	40	12	21	0	6	7	6	6	2	37	28	47	17	27	33	13	19	23	68	41	47
1_1331	3	6	7	4	5	9	9	9	8	59	43	70	21	31	39	10	34	35	79	54	61
1_1332	3	0	1	3	1	0	3	5	2	3	2	5	5	3	7	1	3	2	3	5	4
1_1333	1	1	0	2	2	2	6	3	3	3	7	8	5	1	1	1	0	1	7	2	1
1_1334	1473	1928	1783	1027	1122	1390	2120	2061	1621	2283	2664	2614	1351	674	1079	870	1054	908	2110	2418	2428
1_1335	304	309	338	191	216	266	403	455	411	409	419	356	274	179	234	157	243	211	345	387	353
1_1336	98	75	100	54	65	81	77	77	71	68	65	88	22	120	157	64	169	153	86	62	56
1_1337	489	511	602	308	326	418	445	530	352	1169	1357	1349	622	621	872	618	872	946	1223	1132	1249
1_1338	5613	7440	7761	3329	3552	5810	8082	7854	6720	8617	8816	8038	3745	2629	3967	3239	3475	3723	9835	9818	9851
1_1339	2649	3228	3670	1705	1755	2397	3726	3946	3207	3518	3793	4303	1884	1266	1867	1452	1783	1590	4327	4406	4628
1_134	2185	2335	1945	906	1017	1146	2988	3486	2665	1777	1858	1927	1888	1903	2491	1595	1965	2152	2457	2202	2256
1_1340	319	435	373	152	200	283	604	678	517	488	569	518	196	130	259	183	266	207	677	557	521
1_1341	905	1044	1201	570	589	783	1329	1588	1160	1256	1541	1521	806	614	865	511	683	659	1850	1700	1725
1_1342	1135	1315	1284	468	561	817	1241	1417	1057	1802	1893	2023	686	386	553	476	539	523	1951	1776	1721
1_1343	455	571	505	217	226	341	499	587	371	799	948	879	282	194	265	191	207	241	751	680	765
1_1344	54	68	77	27	28	46	70	80	56	113	138	154	51	25	42	31	26	40	145	110	127
1_1345	280	358	304	122	171	215	391	481	369	513	564	575	244	154	224	233	219	213	638	532	525
1_1346	1905	2187	2191	787	837	1090	2112	2131	1718	2175	2177	2273	672	784	1186	798	1132	1035	2280	2573	2447
1_1347	486	601	445	263	283	363	274	362	289	131	126	139	172	121	164	78	98	110	135	93	108
1_1348	13	5	10	5	7	7	16	11	5	9	12	12	16	11	18	8	13	9	14	12	5
1_1349	252	305	266	148	123	173	269	308	224	311	350	318	172	151	219	158	188	161	353	291	313
1_135	1948	1903	1585	842	989	1060	2442	2685	2044	1393	1547	1560	1782	1607	2143	1391	1911	1891	1940	1691	1760
1_1350	128	115	132	108	83	129	253	267	184	133	167	168	181	154	161	127	142	171	213	176	190
1_1351	228	197	280	155	147	213	240	255	190	41	49	27	59	34	44	37	56	43	34	39	35
1_1352	573	544	733	614	582	918	776	834	662	113	128	164	188	159	188	110	167	169	158	110	123
1_1353	284	139	1208	3177	2488	5874	146	86	104	55	48	44	49	53	79	42	50	59	56	43	50
1_1354	351	171	1160	5300	3531	10704	315	157	193	127	133	138	160	137	212	170	210	174	192	168	180
1_1355	110	57	323	2255	1584	4091	96	54	72	45	44	43	40	44	87	48	68	81	76	65	73
1_1356	121	48	279	2258	1664	4019	119	89	88	43	44	59	69	103	134	47	102	71	132	90	96
1_1357	13	16	69	466	343	878	24	9	11	17	22	15	11	17	38	20	18	23	36	30	39
1_1358	4	5	9	124	108	203	8	5	7	9	8	3	2	7	14	6	13	10	5	8	13
1_1359	12	11	14	178	127	241	19	13	7	5	6	16	12	19	24	12	14	22	20	11	12
1_136	1016	1144	993	519	526	652	1438	1690	1202	947	999	1038	1221	1044	1519	933	1208	1312	1290	1178	1177
1_1360	137	110	85	85	83	118	127	150	119	64	84	104	72	73	107	33	90	79	118	103	99
1_1361	486	628	476	203	235	326	714	901	651	781	902	750	335	194	256	220	217	183	974	789	754
1_1362	302	374	293	141	163	205	492	531	407	458	435	452	205	128	192	110	171	145	490	429	440
1_1363	419	471	448	192	195	248	827	862	669	603	612	672	245	232	358	203	242	261	686	687	689
1_1364	310	380	302	136	178	209	730	851	639	577	515	529	269	200	256	167	181	167	687	653	634
1_1365	813	868	764	380	422	413	972	1043	802	769	969	1065	568	516	661	401	554	487	836	837	846
1_1366	6980	7884	6491	4152	4655	5060	7097	8769	6528	8263	9248	8404	5383	5974	8029	3794	6515	5923	9772	9690	9589
1_1367	244	258	258	191	165	287	234	262	198	293	359	333	299	203	302	178	227	216	327	329	294
1_1368	6728	7382	4600	2764	2892	4433	7998	8929	6994	56861	60587	53736	32073	7902	14543	16248	15043	11116	58827	39604	36985
1_1369	74	94	104	68	80	68	141	161	106	224	242	225	159	79	135	99	119	106	266	312	234
1_137	1694	1884	1532	717	820	1010	1774	2105	1483	1247	1428	1339	1661	1751	2142	1309	1795	1887	1579	1543	1493
1_1370	556	554	427	196	204	305	1676	2187	1635	555	598	529	324	256	414	237	276	264	899	491	405
1_1371	76	112	70	40	43	52	262	376	278	153	151	153	80	66	126	57	114	71	213	115	133
1_1372	98	100	81	40	41	65	325	439	319	132	128	113	89	86	114	69	90	92	207	128	114
1_1373	116	127	106	34	63	54	375	485	342	139	148	142	113	101	122	67	90	112	247	175	141
1_1374	191	203	198	78	85	120	557	806	487	232	255	233	169	129	172	112	137	143	383	275	248
1_1375	209	201	183	76	106	105	393	502	331	235	191	228	146	167	188	112	121	160	306	201	192
1_1376	63	56	58	26	29	61	107	123	79	93	102	94	82	65	96	51	84	67	107	97	89
1_1377	130	196	141	59	65	79	232	187	181	219	213	246	134	116	168	89	134	121	261	222	214
1_1378	192	189	133	70	88	112	228	241	195	193	209	237	162	136	158	91	188	149	223	214	195
1_1379	35	50	36	36	26	33	30	44	45	53	76	54	67	48	75	55	77	64	60	66	56
1_138	1076	1056	956	562	581	710	1153	1373	953	915	1021	1065	1350	1346	1581	1042	1317	1453	1048	1025	1029
1_1380	141	201	186	64	77	94	222	185	180	245	232	272	141	209	272	125	209	245	268	288	301
1_1381	519	904	396	84	101	91	884	842	706	141	153	161	193	164	213	104	171	182	224	212	204
1_1382	194	303	286	172	192	221	359	439	293	438	447	452	251	172	225	174	216	175	415	449	408
1_1383	451	643	515	257	362	378	569	592	466	693	688	803	459	284	433	284	350	312	899	704	690
1_1384	1142	1341	1210	822	911	1189	1160	1348	1117	1241	1394	1284	984	808	1136	739	933	767	1410	1233	1259
1_1385	177	213	135	87	124	200	418	444	360	159	144	132	73	69	109	55	70	77	178	151	134
1_1386	739	617	1193	1416	1315	1925	887	783	759	1202	1291	1488	477	620	951	324	1030	662	1222	843	920
1_1387	67	57	101	93	94	141	65	49	47	89	94	101	59	46	67	49	54	63	68	49	51
1_1388	1	2	2	1	1	1	0	2	0	0	0	0	1	1	2	0	1	1	0	0	1
1_1389	3	1	2	0	0	2	0	0	2	1	0	0	0	1	0	0	0	0	0	0	0
1_139	152	133	152	61	69	62	122	159	123	96	98	124	139	121	192	104	149	120	123	106	99
1_1390	1	0	2	2	1	3	0	1	0	0	1	0	0	2	0	0	2	1	0	0	0
1_1391	163	216	175	62	70	85	232	226	195	157	148	149	104	76	103	94	68	85	231	166	160
1_1392	224	212	205	70	90	102	353	349	289	203	194	223	102	85	127	84	107	98	247	243	243
1_1393	282	288	210	78	95	123	450	474	373	301	263	267	162	104	157	115	127	94	357	271	231
1_1394	210	188	206	62	51	79	251	301	243	271	214	249	175	72	108	122	87	76	217	199	169
1_1395	243	220	223	60	73	69	311	343	274	315	330	333	191	71	117	107	99	79	214	171	157
1_1396	582	638	652	357	376	500	943	927	705	692	709	847	432	327	541	397	522	449	770	789	782
1_1397	1178	1378	1446	647	709	929	789	1071	685	1280	1517	1567	906	392	567	571	602	567	1199	1263	1256
1_1398	228	233	176	92	97	150	438	402	365	246	208	244	138	122	165	77	176	119	250	265	222
1_1399	735	844	650	262	309	413	1474	1420	1216	774	681	732	307	355	455	286	436	393	864	763	777
1_14	477	495	476	469	520	622	1867	1871	1506	947	1010	1225	982	1087	1548	1027	1520	1346	1430	1399	1536
1_140	1041	1055	1008	581	647	736	1054	1199	930	761	996	1041	1269	1254	1571	889	1113	1363	927	894	809
1_1400	253	306	244	202	184	226	316	293	255	253	264	327	234	202	311	186	262	261	344	253	247
1_1401	64	62	60	59	48	65	65	89	82	137	126	121	123	118	140	113	147	141	165	151	115
1_1402	2915	3087	2944	1401	1677	1993	3947	4507	3305	3709	4312	4331	3219	2216	2880	2092	2360	2187	3619	3350	3104
1_1403	3	3	2	0	2	2	0	2	0	0	2	0	5	5	3	3	4	5	0	0	0
1_1404	481	492	420	245	250	294	496	569	421	353	352	370	293	302	412	232	324	305	308	328	302
1_1405	122	120	125	134	159	208	128	152	122	128	165	155	188	205	270	131	224	189	190	171	192
1_1406	687	594	544	308	349	352	1174	1259	971	59	76	84	228	218	258	132	187	253	63	77	78
1_1407	367	352	416	221	242	282	417	382	306	370	388	496	295	148	260	262	321	255	357	402	409
1_1408	147	128	145	73	102	97	165	190	158	154	170	141	110	77	105	63	106	98	174	139	149
1_1409	94	98	95	48	73	79	90	98	80	113	111	95	78	78	91	82	102	78	113	109	96
1_141	2164	2072	1898	1016	1141	1346	2041	2434	1668	1579	1723	2032	2363	2170	2832	1545	2071	2246	1737	1728	1743
1_1410	241	244	243	107	126	188	426	426	366	320	312	328	241	145	226	160	195	193	434	375	381
1_1411	404	420	418	246	317	394	289	353	274	371	404	353	227	137	205	154	194	163	352	392	388
1_1412	32	31	36	15	22	35	18	33	25	14	25	27	22	12	26	9	17	22	17	22	27
1_1413	89	92	122	135	141	172	39	61	39	24	41	24	61	70	87	43	80	82	29	21	20
1_1414	313	413	337	133	156	233	585	704	555	385	403	402	196	113	182	119	170	136	463	423	421
1_1415	166	186	154	81	68	126	307	326	240	228	232	187	68	50	89	50	78	58	228	204	227
1_1416	111	89	86	54	54	79	158	150	131	53	66	65	72	94	102	52	81	76	64	71	63
1_1417	2973	3901	2899	1106	1326	1607	4943	4856	3927	4156	4582	4284	1840	1073	1671	1379	1650	1529	4696	4292	4235
1_1418	1074	1334	1051	400	503	615	1633	1934	1487	1600	1629	1605	727	449	706	544	639	538	1891	1604	1527
1_1419	119	68	71	32	38	59	83	105	76	88	102	82	61	50	67	57	61	71	120	95	104
1_142	698	781	729	318	376	441	583	772	561	509	491	621	706	693	895	575	705	696	562	490	409
1_1420	4568	5117	4952	2506	2656	3293	4813	5105	4198	6064	6689	6808	3555	2411	3531	2471	3284	2826	5773	5830	5756
1_1421	4	1	3	1	7	1	1	0	2	2	2	2	5	2	5	2	9	8	5	0	0
1_1422	95	104	91	62	57	81	87	130	68	68	52	69	53	41	68	43	59	43	88	70	79
1_1423	193	233	143	56	44	79	214	256	196	222	230	274	78	78	92	74	81	84	249	236	263
1_1424	296	297	270	94	93	115	347	382	338	352	399	416	149	106	140	94	130	110	420	388	376
1_1425	198	162	135	51	43	71	209	211	151	185	219	257	100	67	104	81	87	87	227	202	216
1_1426	101	103	97	49	50	75	181	173	122	167	218	182	88	64	80	59	61	83	210	184	209
1_1427	465	477	410	202	227	314	748	773	702	728	750	763	435	313	428	312	371	297	764	740	780
1_1428	169	155	104	59	57	102	264	275	264	161	127	170	99	70	108	82	113	96	192	137	157
1_1429	262	273	181	208	250	275	130	146	135	96	127	105	174	174	197	145	220	191	111	122	134
1_143	817	1038	836	510	557	634	921	1006	746	743	776	851	1198	1051	1395	697	949	1076	719	660	604
1_1430	23	39	18	23	19	19	8	18	7	6	8	19	15	15	33	27	19	24	14	14	6
1_1431	18	23	6	15	17	21	9	10	7	7	16	13	12	14	21	9	13	18	2	6	7
1_1432	13	10	12	14	12	17	7	11	9	11	5	9	16	21	13	15	22	15	7	6	8
1_1433	110	138	97	67	94	96	217	157	165	217	205	281	123	281	403	180	335	322	270	325	318
1_1434	210	167	170	161	177	215	342	386	324	376	345	358	271	363	487	257	442	433	399	425	403
1_1435	157	136	140	72	90	126	294	297	253	203	189	217	157	220	335	219	296	322	247	304	264
1_1436	740	730	672	415	446	598	947	964	747	795	789	804	627	613	805	516	743	748	801	796	767
1_1437	4353	4703	3468	1364	1667	1593	5536	5564	4446	408	431	454	403	400	514	316	406	334	476	410	321
1_1438	92	74	71	62	39	73	60	62	51	22	28	39	53	43	55	48	71	59	25	28	33
1_1439	9	9	17	7	7	5	6	13	12	18	20	21	11	13	18	9	6	10	37	18	14
1_144	1780	1815	1679	1028	1074	1308	1813	2034	1607	1297	1355	1546	1883	1909	2467	1409	1863	2012	1232	1190	1256
1_1440	196	217	200	137	152	215	270	332	229	279	261	276	211	176	251	118	175	175	364	294	264
1_1441	461	489	444	207	235	353	733	747	654	637	608	701	282	277	338	217	294	285	784	797	769
1_1442	85	102	82	52	43	72	133	180	122	132	134	140	92	76	126	47	61	72	149	155	111
1_1443	57	43	53	31	34	46	46	41	45	39	38	39	46	64	70	35	62	49	32	37	33
1_1444	74	67	49	44	75	56	60	89	69	30	27	40	34	42	40	27	50	45	44	38	36
1_1445	7	5	4	3	5	6	9	6	1	1	6	5	7	4	5	7	9	5	6	5	5
1_1446	79	71	65	18	28	25	81	80	71	45	46	32	24	19	36	24	18	30	64	51	42
1_1447	55	74	51	33	36	32	66	66	69	68	56	66	33	32	50	34	32	49	52	51	54
1_1448	7	6	11	9	6	15	19	23	18	13	19	14	6	6	9	1	4	7	44	36	52
1_1449	198	222	202	159	146	266	466	454	405	508	525	450	113	95	118	75	114	85	1224	971	841
1_145	4969	5535	4756	2227	2444	3005	4626	5322	3908	3675	3544	3627	3028	2884	4038	2486	3159	3123	3834	3685	3567
1_1450	2	0	1	1	2	0	0	1	2	1	1	1	2	0	0	1	2	0	2	1	1
1_1451	2	5	3	1	7	2	4	3	1	5	4	1	1	5	6	4	3	3	1	2	3
1_1452	20	19	26	7	10	23	8	14	2	7	10	20	24	24	35	11	19	21	8	16	19
1_1453	6	3	4	1	5	2	1	3	1	2	5	3	4	8	6	4	3	3	1	2	1
1_1454	14	16	14	14	13	15	5	16	12	8	8	9	26	21	24	12	17	26	8	7	6
1_1455	32	48	40	13	22	28	39	44	26	35	24	37	25	21	29	19	33	21	18	31	32
1_1456	72	59	55	27	33	44	45	63	41	41	42	54	68	46	76	58	76	64	37	48	27
1_1457	143	144	105	96	94	117	149	156	106	149	133	148	116	90	152	93	127	110	170	137	99
1_1458	63	74	58	56	41	70	47	45	39	73	91	92	70	48	79	50	66	59	96	100	108
1_1459	45	83	58	39	48	47	67	68	52	10	7	5	12	17	23	8	9	12	7	14	6
1_146	6594	7423	6733	3962	4397	5121	5858	7423	5211	6439	6948	6944	7494	5589	8220	5240	6534	6003	7043	6499	6486
1_1460	824	938	765	456	471	638	1253	1366	1068	953	922	777	381	568	739	354	590	557	1093	1114	1109
1_1461	1395	1537	1545	737	824	767	1457	1583	1176	660	683	887	512	330	479	311	499	398	568	615	606
1_1462	170	179	159	96	110	128	215	205	174	122	142	134	68	55	98	52	91	66	159	143	128
1_1463	182	130	141	114	131	135	228	188	156	86	107	142	129	85	141	104	136	118	111	89	80
1_1464	79	70	60	31	32	45	177	175	142	34	41	37	14	21	16	14	20	15	40	42	36
1_1465	118	111	92	56	62	68	132	172	148	113	116	113	93	61	130	77	72	81	148	135	114
1_1466	226	195	209	104	117	168	181	233	158	258	259	277	209	128	179	118	146	124	207	217	213
1_1467	128	157	174	111	136	147	203	232	163	191	248	300	174	108	124	75	103	107	209	183	194
1_1468	70	111	93	71	77	117	60	108	80	91	125	120	116	101	103	64	72	74	83	109	94
1_1469	15	10	9	7	6	14	7	10	4	10	12	13	11	24	16	12	10	12	9	6	3
1_147	713	932	753	532	634	756	1525	1830	1311	1073	1183	1045	1319	1087	1425	963	1111	1210	1320	1206	1148
1_1470	2	2	2	3	0	2	1	1	3	2	2	1	4	2	6	2	1	6	5	4	3
1_1471	2	2	0	5	0	6	0	1	0	2	0	1	2	7	11	1	4	4	0	1	1
1_1472	24	47	32	11	13	20	25	38	32	18	23	27	16	15	19	8	9	13	30	28	23
1_1473	4	2	3	0	0	0	2	2	0	1	0	5	2	0	1	1	0	0	0	0	1
1_1474	3	9	9	5	2	3	11	5	4	10	11	7	0	3	1	5	6	2	7	10	8
1_1475	165	203	184	166	153	202	396	475	376	334	463	423	260	112	176	129	142	158	479	514	451
1_1476	30	26	26	9	2	15	29	27	21	20	27	34	10	8	16	6	9	5	34	34	40
1_1477	87	124	93	32	45	62	96	122	95	76	94	107	48	38	68	43	52	38	113	145	93
1_1478	111	196	170	91	90	115	184	228	149	109	194	228	86	60	111	53	58	61	190	226	99
1_1479	1844	2273	2051	1679	1696	2007	1065	1046	1110	2538	2807	2590	2057	2257	2570	1249	2288	2227	3198	2856	3078
1_148	5755	6208	5303	2577	3168	3605	10615	11327	8786	8154	8527	8475	5905	4496	6585	4490	5578	5922	8175	8214	8197
1_1480	3	11	10	1	9	6	5	1	5	7	10	8	14	7	11	4	14	8	11	1	9
1_1481	1	4	1	6	11	7	4	6	4	2	0	2	8	15	12	10	4	6	3	1	1
1_1482	1	0	0	0	0	0	0	0	0	0	0	0	0	0	0	0	0	0	0	0	0
1_1483	5	0	1	5	5	5	4	0	1	3	3	2	12	16	12	2	9	3	2	2	1
1_1484	5	4	3	3	3	0	5	4	1	4	4	6	10	4	7	3	2	4	1	1	0
1_1485	23	3	9	17	32	40	4	1	2	1	3	5	59	75	76	43	49	84	2	1	5
1_1486	10	6	4	8	12	22	2	12	6	6	9	4	21	38	26	17	25	27	5	5	3
1_1487	20	6	6	9	11	6	1	0	1	0	0	2	16	19	31	10	12	33	0	0	0
1_1488	1	0	1	1	0	1	0	0	1	0	0	0	1	0	1	1	1	0	0	0	0
1_1489	24	16	21	11	18	21	23	39	23	25	36	36	23	16	39	24	18	22	26	35	21
1_149	33	22	26	22	26	26	46	54	48	36	60	35	32	10	28	18	24	15	40	36	43
1_1490	66	59	54	42	39	43	76	112	72	71	67	77	30	82	138	52	80	90	59	73	90
1_1491	710	641	581	355	356	586	994	1062	848	999	1083	1037	732	438	650	517	616	513	1511	1053	1014
1_1492	136	152	131	57	96	99	179	217	157	270	264	212	98	116	140	100	96	108	266	243	234
1_1493	78	113	90	56	57	77	130	145	111	232	257	250	123	82	110	69	87	82	230	211	185
1_1494	430	407	385	260	276	454	603	755	518	1053	1077	999	713	411	622	466	607	567	1051	858	903
1_1495	283	199	228	154	142	178	326	375	276	348	410	392	326	222	322	220	252	288	507	382	396
1_1496	14	10	13	3	11	7	10	10	7	15	3	13	10	4	13	5	6	7	14	14	17
1_1497	22	16	13	11	8	18	26	34	23	30	33	42	10	20	13	13	19	9	31	24	36
1_1498	45	50	42	19	27	37	58	67	57	35	39	71	36	44	52	28	42	36	53	51	48
1_1499	101	91	84	41	56	50	113	129	94	54	63	91	67	55	81	40	73	66	56	71	70
1_15	0	0	0	0	1	0	0	0	0	0	0	0	1	1	1	0	2	0	0	0	0
1_150	50	19	19	9	13	14	22	23	20	9	18	21	24	22	18	12	13	19	16	12	18
1_1500	1776	1793	1624	802	904	1148	1569	1811	1379	1609	1783	1889	1508	1155	1619	1039	1132	1242	1617	1557	1537
1_1501	301	281	208	113	152	208	231	247	234	290	293	272	229	191	242	150	202	215	246	242	226
1_1502	196	189	170	81	97	123	244	306	259	179	181	150	148	92	146	69	129	112	177	171	185
1_1503	992	1050	799	358	469	503	1046	1392	970	953	1040	805	501	187	309	238	294	263	865	857	755
1_1504	0	0	0	0	0	1	0	0	0	0	0	0	0	3	3	0	2	1	0	0	0
1_1505	3	3	1	2	3	8	1	4	1	2	7	1	11	3	8	1	7	5	2	2	2
1_1506	28	29	23	51	53	78	48	39	41	38	50	43	21	43	46	21	29	26	91	45	55
1_1507	4	2	2	3	3	9	3	4	0	0	1	0	6	4	6	9	2	4	3	0	1
1_1508	5	6	1	3	3	4	5	6	0	0	6	1	3	0	1	0	1	0	0	1	2
1_1509	3	1	1	2	0	5	4	5	2	1	0	0	1	1	0	2	0	2	1	2	0
1_151	59	57	62	31	37	34	57	61	41	59	62	56	80	56	87	44	58	62	67	42	51
1_1510	22	25	21	53	54	84	19	47	29	7	10	15	3	5	4	2	7	9	16	15	13
1_1511	6	8	9	4	1	7	7	10	6	1	1	5	1	2	6	0	0	3	2	5	2
1_1512	4	7	5	8	12	17	4	4	2	4	0	3	3	9	6	2	5	4	6	3	1
1_1513	6	2	1	8	4	10	1	0	0	0	0	0	4	1	4	3	3	3	3	3	1
1_1514	6	4	7	12	23	32	10	10	3	9	4	13	16	18	12	13	7	12	18	10	11
1_1515	166	177	210	93	71	97	163	166	135	87	91	76	47	35	47	46	49	65	65	80	79
1_1516	524	584	652	255	266	321	466	492	384	207	179	260	117	87	128	102	150	159	159	172	162
1_1517	1557	1701	1648	674	857	839	3597	3471	2970	1124	1084	1054	253	1474	1926	545	1170	1356	2000	1853	1998
1_1518	131	140	128	93	99	123	901	897	915	37	42	44	43	227	299	97	158	263	57	61	68
1_1519	91	98	101	75	76	95	185	245	185	89	101	92	67	234	350	148	258	324	125	127	117
1_152	142	137	105	73	90	100	181	179	150	168	146	150	175	112	169	110	138	164	224	169	170
1_1520	269	177	150	102	104	165	297	307	246	163	188	191	123	241	312	185	313	360	234	205	212
1_1521	1301	1456	1209	587	712	862	1800	1928	1658	1021	973	1025	579	566	828	558	733	760	1131	1102	1066
1_1522	4	2	7	4	6	7	5	6	9	5	1	6	7	5	9	4	1	14	3	1	5
1_1523	302	349	305	161	182	203	329	422	331	309	332	310	202	152	224	164	202	191	402	349	436
1_1524	102	75	71	32	32	43	53	68	50	21	12	26	20	24	34	33	36	23	22	31	22
1_1525	24	24	19	14	12	21	42	39	39	10	6	9	11	17	13	7	20	10	12	11	10
1_1526	39	47	29	18	13	24	56	55	71	15	20	12	18	16	29	11	17	18	21	32	27
1_1527	155	149	126	57	70	54	149	168	111	62	57	49	44	56	78	40	55	54	68	62	77
1_1528	2	13	3	7	5	12	13	10	8	7	15	17	11	5	16	5	10	7	15	9	15
1_1529	21	18	13	20	13	20	35	37	27	17	18	19	23	25	25	19	31	24	30	29	29
1_153	3	2	8	2	2	0	5	9	8	4	6	7	9	4	5	2	3	5	7	8	4
1_1530	31	20	13	5	6	14	15	26	13	9	8	15	7	10	18	5	10	15	24	15	14
1_1531	47	34	36	18	19	37	31	44	47	27	38	32	21	40	36	25	40	32	38	51	41
1_1532	59	48	43	29	24	29	68	73	45	82	90	76	40	53	84	32	52	47	98	85	73
1_1533	65	24	17	7	13	11	20	31	20	24	17	28	16	15	21	7	17	19	29	26	14
1_1534	9	10	18	5	16	17	22	20	6	22	6	15	18	19	13	15	15	11	13	9	13
1_1535	86	46	47	34	42	62	45	56	44	53	47	66	66	63	100	53	61	69	82	66	46
1_1536	43	73	46	26	21	31	63	77	66	39	46	42	31	35	55	28	41	37	65	51	31
1_1537	29	33	25	14	18	24	25	39	35	19	25	35	30	21	29	10	20	24	40	39	35
1_1538	124	113	116	50	65	74	135	174	117	172	168	220	169	129	187	112	151	144	232	222	228
1_1539	127	127	120	63	52	82	208	239	182	215	183	255	98	87	122	99	99	94	223	259	246
1_154	353	388	347	132	174	245	622	718	555	384	351	418	208	141	207	146	193	208	530	467	544
1_1540	531	547	538	213	257	311	681	733	565	314	352	358	152	165	245	128	227	229	338	431	393
1_1541	53	42	37	27	35	31	43	49	38	41	47	41	37	54	77	44	63	71	31	45	25
1_1542	41	29	34	32	23	26	33	38	33	35	26	35	63	48	55	48	57	54	39	24	21
1_1543	81	56	82	39	45	64	91	89	75	107	107	82	88	59	113	64	95	105	115	89	99
1_1544	643	715	738	381	409	551	714	806	645	880	912	909	497	364	472	365	415	387	880	823	902
1_1545	3	7	4	5	3	17	6	6	7	3	5	6	1	5	8	9	12	12	6	6	2
1_1546	3	4	3	22	13	30	0	2	2	4	4	0	5	5	3	6	3	2	7	8	4
1_1547	5	6	12	21	22	24	9	13	8	6	10	13	6	4	11	5	4	3	14	11	8
1_1548	107	109	108	163	171	243	149	136	99	191	185	207	65	40	58	35	68	54	454	284	276
1_1549	256	276	249	210	274	417	479	410	371	291	229	264	92	81	108	64	96	96	548	409	340
1_155	284	280	245	160	187	233	425	470	363	317	310	281	231	167	247	178	220	224	336	351	372
1_1550	154	129	155	132	118	198	204	202	180	119	129	159	79	85	103	60	86	89	207	159	148
1_1551	35	50	39	21	26	37	33	72	32	53	51	66	47	51	52	41	44	40	48	75	72
1_1552	2657	2783	2511	540	665	743	2892	3183	2272	2343	2198	2413	878	939	1262	684	861	833	2620	2630	2687
1_1553	3415	3512	3095	546	782	845	4074	4217	3198	3564	3222	3494	1019	1118	1618	792	1113	1031	3810	3725	3865
1_1554	1731	1720	1580	325	397	440	2449	2684	1890	1858	1795	2055	476	610	760	416	553	539	1980	2120	2109
1_1555	42	72	64	29	42	50	78	59	59	56	66	57	67	46	73	44	83	66	60	59	63
1_1556	24	25	29	8	12	14	37	32	36	25	21	19	19	22	38	17	20	32	27	22	23
1_1557	128	137	127	67	86	88	250	205	173	175	141	138	85	108	136	69	112	94	172	123	129
1_1558	6	13	12	7	10	21	11	13	13	10	11	9	8	10	11	6	8	11	8	9	7
1_1559	110	103	112	50	49	85	113	120	81	80	72	82	60	66	76	50	68	62	77	77	74
1_156	2451	2758	2562	1094	1150	1598	2692	2916	2199	2110	2274	1897	1321	781	1333	1014	1287	1165	3003	2146	1972
1_1560	56	31	30	21	27	30	11	21	11	16	47	25	36	7	30	19	15	17	20	6	13
1_1561	92	72	47	45	45	57	105	153	89	35	30	33	33	32	37	30	30	23	29	43	22
1_1562	1080	2756	726	154	171	151	1062	1147	995	70	74	79	75	77	87	64	69	61	98	94	84
1_1563	5	8	2	3	1	2	1	1	1	5	2	3	5	6	1	3	5	3	2	4	3
1_1564	1175	1271	930	472	549	636	870	1003	707	1885	2062	1908	1172	336	530	623	513	423	1377	1156	1069
1_1565	200	212	255	176	207	243	217	255	184	616	661	798	295	294	435	258	398	365	1054	828	764
1_1566	72	78	94	52	56	48	129	102	72	64	82	122	83	59	96	34	59	87	105	105	108
1_1567	242	281	219	94	122	140	355	351	292	212	221	240	149	126	174	100	177	161	260	223	222
1_1568	14	7	13	16	12	13	18	9	5	6	12	19	37	31	59	19	23	50	8	9	8
1_1569	10	17	8	10	13	11	9	16	5	8	14	11	30	27	44	24	40	40	15	8	11
1_157	5	7	8	4	11	11	6	2	2	3	9	12	42	19	25	23	16	23	13	1	7
1_1570	53	17	30	15	33	29	16	40	19	15	17	17	46	35	42	24	30	61	30	14	16
1_1571	1	0	1	2	0	1	4	3	3	0	1	3	2	6	4	3	3	4	1	2	0
1_1572	94	57	58	38	52	50	55	86	58	37	44	40	82	67	69	57	79	91	53	41	36
1_1573	41	14	19	12	11	11	17	12	23	23	16	16	27	21	37	14	26	27	25	24	16
1_1574	95	75	77	61	41	60	82	97	67	72	58	63	74	43	60	57	60	49	81	75	67
1_1575	198	106	124	65	62	98	93	106	87	113	170	143	95	218	286	153	150	193	85	102	124
1_1576	258	324	353	106	108	139	180	220	144	548	607	631	139	150	235	124	192	134	494	573	553
1_1577	88869	94155	88651	45429	49134	63239	83361	84133	65005	115981	116200	111648	45368	50206	75052	44344	57528	51436	89463	108405	105422
1_1578	32	43	35	16	19	25	43	59	35	103	100	109	45	56	60	25	35	71	89	104	95
1_1579	128	108	207	251	214	413	116	109	115	441	401	554	358	260	347	331	267	257	292	470	438
1_158	30	10	6	11	14	27	5	15	8	10	8	16	79	42	51	41	59	57	6	9	8
1_1580	402	377	648	834	869	1356	463	445	394	2164	1891	2313	1807	1179	1475	1708	1166	1202	1047	2127	1689
1_1581	86	91	97	140	155	210	94	90	78	482	420	607	398	238	372	415	268	255	155	484	334
1_1582	73	80	92	166	159	192	73	89	74	527	442	483	427	224	297	369	216	220	213	438	385
1_1583	315	335	274	163	165	234	289	301	222	202	219	247	191	209	256	177	214	214	248	198	175
1_1584	2260	2580	2026	737	878	1023	2386	2495	1887	1404	1246	1259	613	801	1143	585	924	826	1518	1594	1643
1_1585	23	38	41	47	26	69	28	34	20	34	17	24	50	64	96	24	74	63	37	45	31
1_1586	19	10	17	29	23	30	12	18	10	4	2	8	12	19	23	16	23	15	5	13	8
1_1587	65	82	53	97	81	118	49	57	53	16	26	19	29	39	34	21	51	40	11	15	12
1_1588	23	15	23	7	11	22	18	16	10	69	81	139	31	64	81	28	59	53	126	65	79
1_1589	20	18	8	8	13	8	8	7	16	3	12	16	6	6	4	3	9	6	10	7	6
1_159	32	14	17	20	23	37	12	18	16	13	13	7	104	66	91	66	72	84	11	10	9
1_1590	60	45	49	47	45	67	46	80	59	22	21	35	26	36	40	25	31	30	39	26	37
1_1591	12	10	7	4	3	6	7	2	6	3	6	4	4	10	6	3	7	7	4	0	5
1_1592	67	47	34	44	42	62	46	49	51	26	37	32	33	42	67	19	32	45	39	31	41
1_1593	38	55	41	24	30	48	35	44	37	37	30	31	30	24	40	17	21	19	45	30	21
1_1594	56	48	49	36	42	67	56	65	50	59	59	49	36	50	72	51	48	42	54	52	41
1_1595	65	50	59	22	15	18	105	105	84	55	71	65	35	41	54	37	31	44	82	89	81
1_1596	47	53	25	19	27	34	67	86	64	48	53	42	26	48	61	38	44	42	57	71	73
1_1597	134	123	109	67	69	86	219	224	193	162	160	166	66	81	97	55	81	75	174	166	160
1_1598	13	22	19	11	11	5	23	23	22	18	29	27	24	23	28	20	31	16	35	26	15
1_1599	1	1	1	2	3	5	11	4	7	5	8	4	5	2	10	2	2	6	7	0	4
1_16	12	5	17	13	11	12	17	28	7	28	18	27	34	42	29	22	25	27	39	29	37
1_160	16	9	9	3	8	8	3	5	3	11	8	6	32	25	28	9	23	23	5	5	3
1_1600	4	1	2	4	3	9	5	3	3	2	5	2	3	2	2	1	2	2	8	12	1
1_1601	24	21	40	43	53	68	24	30	21	53	45	38	26	24	30	19	23	33	117	68	67
1_1602	28	26	36	10	17	25	35	44	20	32	38	35	23	19	29	20	22	34	32	26	32
1_1603	48	83	48	23	37	44	100	104	91	51	34	48	52	63	82	36	67	44	66	66	55
1_1604	17	5	12	5	6	6	34	17	15	18	23	16	23	24	37	12	19	22	19	21	19
1_1605	7	4	10	3	9	14	11	10	10	9	6	9	19	52	53	18	24	33	14	8	11
1_1606	10	12	12	13	23	27	31	35	25	31	62	31	8	16	13	11	13	12	79	52	47
1_1607	90	68	67	23	17	30	114	115	88	45	37	48	11	58	75	41	54	68	80	70	73
1_1608	134	147	94	58	53	50	186	231	179	85	72	86	26	148	170	63	129	123	160	118	129
1_1609	100	111	94	36	56	67	130	169	131	103	83	86	42	34	64	30	67	49	110	116	102
1_161	798	824	714	288	360	410	1068	1152	921	920	855	826	536	405	611	419	561	523	948	836	859
1_1610	78	56	59	46	49	70	62	52	29	86	72	79	63	70	107	67	89	84	132	84	82
1_1611	213	195	242	147	163	173	441	375	289	124	100	131	134	153	187	109	149	137	276	116	106
1_1612	308	317	355	164	239	306	636	590	425	172	171	125	153	138	245	130	159	162	468	204	194
1_1613	60	69	94	57	62	55	128	141	79	36	38	59	47	36	59	41	50	44	83	52	51
1_1614	37	51	43	22	36	38	84	91	62	23	21	25	23	22	46	12	23	13	64	38	24
1_1615	30	27	38	16	12	35	57	65	32	29	18	21	11	12	23	13	8	10	25	28	26
1_1616	27	26	19	12	13	17	33	32	24	10	14	20	20	13	17	9	11	1	36	16	23
1_1617	40	50	58	39	45	40	87	116	70	29	31	40	24	21	32	16	30	32	86	46	47
1_1618	40	51	50	24	29	38	110	108	81	46	37	43	24	19	22	26	15	8	94	53	62
1_1619	9	14	20	9	8	11	33	24	18	7	5	9	2	2	4	1	3	5	34	13	15
1_162	268	276	227	134	183	243	449	449	387	308	274	241	174	195	247	153	191	215	332	331	359
1_1620	54	75	65	25	38	37	46	44	33	165	162	167	150	109	152	77	130	129	322	120	165
1_1621	14	11	17	8	8	11	7	13	3	11	7	8	14	7	16	6	9	15	14	10	7
1_1622	41	42	33	22	37	26	42	82	44	31	50	46	28	16	35	21	25	28	51	47	45
1_1623	47	41	37	27	20	33	45	54	47	49	49	33	28	40	33	16	17	16	54	40	50
1_1624	129	154	158	52	68	75	126	140	128	139	172	195	88	49	71	50	84	53	147	152	122
1_1625	225	222	208	69	80	89	189	192	151	131	147	169	96	79	115	79	105	111	190	143	130
1_1626	47	53	39	31	38	40	88	95	88	55	60	64	48	34	41	27	51	43	58	60	65
1_1627	57	68	93	68	71	94	58	64	47	52	65	77	96	61	87	63	63	65	82	65	58
1_1628	104	124	108	89	80	124	114	140	106	185	163	218	124	94	121	83	123	104	238	191	186
1_1629	30	30	35	19	26	38	40	51	34	27	41	42	77	35	70	45	69	44	49	41	46
1_163	182	148	144	107	96	145	221	251	238	145	155	145	161	138	199	127	138	142	213	210	168
1_1630	23	22	16	13	24	29	35	38	29	17	23	25	46	27	32	22	28	31	30	32	33
1_1631	34	15	25	25	23	31	33	46	36	15	20	31	57	35	36	30	35	38	31	17	21
1_1632	96	92	82	51	44	81	118	110	122	46	62	50	97	88	131	42	77	87	42	47	48
1_1633	38	30	39	28	40	49	52	63	47	27	23	35	61	59	72	30	49	49	28	27	37
1_1634	9	7	4	12	8	14	6	12	6	2	2	1	30	20	21	8	10	18	3	1	1
1_1635	5	6	7	4	4	13	0	2	1	2	6	2	18	9	13	3	4	2	0	3	0
1_1636	19	27	27	31	30	41	17	30	21	8	15	14	11	13	23	14	13	14	13	12	16
1_1637	9	11	15	20	11	26	10	15	4	4	7	3	7	4	17	3	10	6	7	9	4
1_1638	4	7	3	4	3	4	2	5	3	2	2	4	2	3	15	6	4	7	3	3	1
1_1639	640	663	472	267	272	385	677	694	597	516	509	490	314	365	567	297	486	438	610	590	631
1_164	75	67	68	44	47	68	93	104	78	59	50	53	98	91	103	66	117	115	86	64	63
1_1640	920	989	756	392	437	501	1046	1088	883	944	947	964	516	591	825	507	768	709	1111	1038	1031
1_1641	115	187	104	63	60	110	371	353	284	270	301	274	101	67	107	70	96	84	466	366	352
1_1642	15	11	28	99	58	147	18	24	15	576	710	776	1125	392	602	584	738	496	886	546	551
1_1643	222	232	194	168	157	199	285	286	241	132	135	141	232	178	216	156	213	199	196	156	170
1_1644	122	104	124	73	89	76	183	223	146	37	28	30	79	80	93	65	83	86	25	51	63
1_1645	77	91	93	32	27	25	171	185	130	34	24	25	6	11	19	12	22	19	29	43	46
1_1646	140	148	141	42	48	54	289	314	230	67	45	54	11	28	27	15	35	27	63	83	80
1_1647	14	0	4	0	1	0	2	2	3	2	0	3	0	3	2	0	1	1	4	2	0
1_1648	851	902	815	468	524	656	972	1106	887	578	676	647	434	366	587	411	559	518	706	728	751
1_1649	402	539	404	259	285	363	492	609	429	382	344	279	249	197	301	187	323	256	425	425	398
1_165	36	29	31	30	37	38	30	33	26	21	20	18	120	103	104	69	79	94	20	18	13
1_1650	118	138	103	63	63	107	165	166	124	111	113	135	101	89	134	70	110	104	143	120	136
1_1651	229	255	188	112	127	193	208	245	196	173	154	139	131	119	163	102	152	140	206	174	165
1_1652	101	55	63	64	38	75	51	64	41	1016	930	878	607	720	1158	592	936	892	1385	1319	1322
1_1653	103	45	54	17	26	34	45	46	34	1310	1386	1252	675	759	1011	507	836	823	1354	1547	1723
1_1654	17	11	9	5	2	16	10	16	9	349	311	290	165	202	283	118	194	218	379	391	417
1_1655	49	19	24	11	2	6	17	15	19	368	345	292	178	232	307	150	240	203	346	432	469
1_1656	81	93	59	61	67	72	77	82	68	476	466	437	280	355	450	255	386	363	475	512	494
1_1657	144	148	140	75	74	107	145	196	150	335	387	362	182	180	247	199	209	184	407	394	403
1_1658	15	9	12	10	7	9	17	15	14	2	5	6	15	11	21	10	9	10	4	4	1
1_1659	3	2	4	4	5	6	2	9	8	2	2	2	6	5	7	5	5	11	3	1	0
1_166	604	624	472	241	281	306	701	770	589	553	592	638	444	287	454	296	301	302	694	354	362
1_1660	4	9	0	5	3	4	5	1	7	1	5	4	11	7	9	6	9	10	0	3	6
1_1661	24	13	12	23	13	20	18	14	12	7	13	12	27	31	30	15	36	31	15	11	7
1_1662	55	81	63	45	53	74	77	91	80	63	72	58	134	124	130	133	123	119	69	56	54
1_1663	120	56	70	38	31	84	52	55	44	58	66	61	209	194	241	153	217	212	77	67	68
1_1664	40	21	36	103	82	201	86	75	63	296	348	377	505	356	580	426	614	477	373	346	356
1_1665	293	334	267	112	114	175	1262	1242	1126	1235	1301	1350	305	156	268	316	277	225	1488	1264	1180
1_1666	86	85	57	41	57	60	128	137	119	82	82	62	86	69	115	63	103	95	122	107	117
1_1667	87	110	74	49	49	61	77	118	95	61	77	64	99	59	95	69	102	86	111	86	76
1_1668	38	36	27	38	48	40	40	37	25	1662	1585	1619	733	984	1257	536	954	832	6973	1841	1639
1_1669	175	144	128	84	103	126	271	265	205	221	231	209	189	129	237	164	189	216	561	283	256
1_167	305	311	425	285	269	526	359	512	377	372	352	457	1205	1799	2025	875	1157	1248	331	544	514
1_1670	38	47	28	29	31	48	51	74	53	38	65	42	62	87	86	49	70	64	83	85	94
1_1671	54	46	63	44	67	59	52	68	40	46	70	41	110	136	144	73	103	128	69	63	51
1_1672	3215	3626	2281	1089	1264	1565	2991	3209	2464	2316	2309	2227	1314	1190	1781	1174	1591	1368	2896	2603	2427
1_1673	4249	4846	3188	1500	1722	2279	4599	4685	3681	3381	3243	3503	1870	1811	2743	1785	2270	2070	3927	3537	3462
1_1674	1940	2092	1948	678	800	987	2449	2540	2067	2351	2314	2277	782	709	1207	689	1027	916	2443	2559	2558
1_1675	261	284	287	199	213	312	186	227	145	322	489	483	270	131	155	154	119	137	331	361	368
1_1676	32	31	35	7	13	12	16	28	12	38	41	38	16	8	10	1	7	5	20	33	22
1_1677	26	26	26	6	15	10	24	35	23	42	52	55	17	23	25	20	17	13	71	54	44
1_1678	366	452	409	158	192	295	706	857	655	1193	1157	1217	361	223	368	277	286	239	1986	1583	1383
1_1679	72	98	84	53	68	75	103	96	52	159	125	143	76	170	274	106	222	183	260	207	215
1_168	3934	4049	3141	1542	1810	3003	6534	5571	5057	2108	1797	2300	2343	3989	4953	1736	2853	3447	2007	2452	2480
1_1680	111	51	54	38	44	50	24	37	24	50	35	54	78	55	80	56	64	62	40	33	30
1_1681	80	93	92	31	53	57	145	162	145	126	131	119	64	67	97	66	103	88	186	134	135
1_1682	118	114	75	44	68	56	162	183	133	82	102	90	64	74	92	57	117	92	91	93	101
1_1683	502	544	465	202	235	270	1849	1849	1556	98	121	127	71	150	252	120	210	227	211	177	154
1_1684	3965	3762	3384	1234	1504	1512	8510	9507	7327	408	324	357	166	446	658	327	533	511	530	573	626
1_1685	1095	1262	1105	582	608	877	1309	1364	1082	1438	1560	1403	732	624	931	546	832	753	1631	1526	1566
1_1686	2681	3209	2783	1074	1405	1661	2638	3237	2348	2619	2419	2133	1049	755	1124	790	957	917	2627	2164	2070
1_1687	38	44	53	18	8	21	33	39	19	35	48	55	38	9	32	11	16	21	31	36	24
1_1688	1336	1314	1394	618	793	1008	1191	1320	950	1219	1309	1347	736	528	824	643	751	759	1200	1404	1387
1_1689	437	459	450	269	250	313	724	705	551	419	421	528	325	252	385	222	386	370	521	460	457
1_169	3245	3435	2726	1239	1564	2279	5680	4266	4328	1637	1465	1731	1519	2960	3559	1232	2053	2560	1683	1578	1740
1_1690	293	354	406	259	216	250	350	389	253	706	885	1039	316	169	280	180	214	172	814	827	699
1_1691	303	406	537	205	269	322	377	451	330	600	606	854	496	366	474	313	371	414	795	628	589
1_1692	192	317	297	184	180	263	287	396	259	225	265	247	298	234	285	176	223	239	320	283	259
1_1693	121	117	146	97	114	160	171	210	119	146	164	193	206	166	229	126	169	144	224	171	231
1_1694	1040	1072	1076	541	631	750	1069	1306	885	1443	1725	1814	1272	695	946	736	862	883	1602	1383	1293
1_1695	353	344	341	132	127	184	271	328	232	447	505	506	383	211	250	214	230	265	444	350	381
1_1696	206	189	158	54	69	93	137	134	99	235	247	314	143	66	113	76	90	100	201	155	143
1_1697	100	108	109	31	47	66	72	75	59	139	146	168	150	108	121	80	84	132	101	99	92
1_1698	263	285	330	104	125	174	229	255	218	445	473	478	386	230	354	155	246	270	338	293	254
1_1699	2358	2935	2371	1322	1456	1885	3755	4613	3342	4267	4578	4606	3133	2532	3260	1966	2442	2361	6133	5028	4552
1_17	0	3	3	0	4	4	2	2	3	0	3	2	2	2	1	3	1	0	9	3	7
1_170	4011	3937	3251	1600	1782	2554	6525	5385	4888	1846	1675	2015	1580	3202	3694	1410	2366	2952	1785	1811	2010
1_1700	347	392	416	281	294	323	428	412	349	620	668	867	409	366	609	307	453	438	778	718	770
1_1701	821	1044	884	321	395	545	1399	1545	1152	1842	1962	1909	966	632	1003	726	846	890	2538	2105	2157
1_1702	2229	2712	2297	1142	1320	1656	2749	3289	2280	4133	4236	4365	2887	2080	2949	2112	2620	2418	4400	4179	4093
1_1703	120	138	142	89	88	122	215	236	184	257	274	305	186	123	176	144	154	187	348	343	331
1_1704	39	43	53	45	39	38	59	78	51	54	54	34	38	39	53	36	53	50	54	44	56
1_1705	324	304	249	134	143	190	419	420	335	310	280	316	224	235	307	182	239	260	371	301	290
1_1706	2287	2701	2359	1550	1754	1848	2591	2652	2113	2743	2939	3191	1705	1420	1790	1381	1834	1574	3143	2996	2749
1_1707	1073	1314	1339	560	637	872	1021	1077	925	1094	1058	1179	515	429	641	363	578	540	1218	1082	988
1_1708	24	27	21	12	13	17	47	33	26	10	23	17	20	13	19	15	19	14	20	12	27
1_1709	65	90	54	49	66	69	142	143	100	63	81	59	90	72	124	82	76	84	106	92	89
1_171	7725	8244	7158	3343	3690	4096	14597	14160	12122	1971	2040	2140	1349	2954	3810	1404	2703	2783	2093	2225	2483
1_1710	153	132	140	83	104	135	220	237	211	146	165	198	241	176	205	120	194	221	208	178	175
1_1711	97	93	110	55	64	78	123	101	104	121	135	122	40	42	87	38	55	53	128	104	131
1_1712	367	503	408	177	192	221	489	541	468	491	464	495	202	246	303	220	293	278	438	488	516
1_1713	6	7	4	2	2	7	3	12	7	7	8	2	8	4	5	3	4	2	3	2	7
1_1714	117	134	95	64	74	95	213	197	152	66	110	109	42	36	65	51	37	47	121	121	131
1_1715	831	886	844	336	383	570	1023	947	758	363	408	434	164	120	188	137	199	170	399	413	439
1_1716	562	645	610	306	290	374	516	508	411	476	458	628	353	293	446	243	384	364	439	401	438
1_1717	520	590	695	345	366	485	621	773	563	567	749	745	589	401	514	458	481	396	809	739	716
1_1718	1635	1680	1784	974	1002	1234	1357	1582	1195	929	972	1079	768	730	951	532	769	718	1000	952	984
1_1719	236	237	210	116	152	238	635	608	517	358	387	373	197	141	226	142	241	175	655	574	580
1_172	39	36	32	29	39	36	44	37	31	14	11	20	99	66	124	52	63	87	7	14	17
1_1720	3714	2221	3936	2514	2803	3262	2996	3443	2306	2292	2243	2136	1722	2482	3450	1630	2780	2437	2837	2794	2832
1_1721	24	25	34	23	19	20	25	25	17	26	27	24	17	21	18	7	23	11	24	18	14
1_1722	615	686	673	373	359	519	548	735	496	702	824	911	458	380	495	389	439	395	787	882	914
1_1723	66	71	50	33	41	45	48	67	52	42	50	51	47	45	93	54	55	52	47	41	40
1_1724	195	157	186	90	126	128	159	209	134	240	347	379	798	121	186	158	109	124	269	127	140
1_1725	493	558	460	205	198	328	736	783	591	679	681	653	427	263	452	310	399	329	1113	715	748
1_1726	822	878	789	448	525	639	748	764	625	1203	1375	1490	723	675	933	502	843	628	1463	1173	1181
1_1727	293	352	412	362	398	478	261	332	207	258	260	260	370	320	451	252	316	278	212	257	202
1_1728	11	11	21	32	24	41	21	31	14	8	15	10	40	28	40	20	36	15	16	7	10
1_1729	2	2	1	4	3	2	1	3	1	1	5	1	1	3	2	0	1	2	4	0	1
1_173	80	51	43	36	41	50	54	41	53	32	34	32	81	67	98	47	76	101	48	54	44
1_1730	2	4	1	1	3	4	2	0	1	1	0	0	0	0	6	0	2	0	1	1	1
1_1731	4	1	0	18	9	18	4	3	4	1	3	6	6	6	10	6	7	10	6	0	2
1_1732	24	15	21	14	20	27	25	23	19	13	14	10	21	27	23	9	26	18	10	7	8
1_1733	2	6	5	14	10	18	8	13	10	2	6	1	3	4	7	7	7	9	9	1	4
1_1734	1	3	5	4	0	5	0	4	4	1	2	3	3	2	3	2	2	1	3	1	0
1_1735	36	34	28	67	49	92	53	39	43	32	18	28	28	32	38	23	36	20	35	30	27
1_1736	15	9	12	41	39	71	15	17	12	18	9	13	22	18	23	14	30	13	19	9	10
1_1737	0	1	0	9	4	2	0	0	1	1	0	0	0	5	1	1	1	0	3	0	0
1_1738	11	12	8	32	26	60	8	8	4	5	7	3	7	11	12	3	15	14	7	7	4
1_1739	4	2	4	10	10	20	1	2	3	1	2	0	2	0	1	2	9	3	6	3	5
1_174	303	168	146	81	126	164	169	211	179	133	124	140	209	186	214	140	203	199	179	138	140
1_1740	2	1	4	10	5	7	5	1	0	1	1	1	0	1	1	1	0	1	2	0	1
1_1741	7	5	7	51	41	79	8	12	4	6	2	3	3	0	8	1	7	2	17	9	3
1_1742	0	0	0	4	2	5	0	1	0	0	1	0	0	0	0	0	0	0	0	0	0
1_1743	0	0	0	0	0	0	0	0	1	0	0	1	0	0	0	0	0	0	0	0	0
1_1744	2	0	0	0	2	1	0	0	1	0	0	0	0	0	0	2	0	1	0	1	2
1_1745	9	3	4	10	2	11	3	5	2	3	4	3	4	10	1	1	2	8	7	3	1
1_1746	7	7	7	9	13	16	6	13	3	4	4	6	7	9	8	6	9	7	6	2	6
1_1747	4	4	8	10	8	21	6	5	2	0	2	5	1	1	0	0	0	1	1	0	2
1_1748	7	8	8	25	21	43	4	6	8	2	4	7	2	0	1	0	2	0	11	10	2
1_1749	14	16	14	38	25	54	26	25	16	10	10	8	1	5	0	2	3	5	16	13	6
1_175	19469	21731	18228	6166	7661	8154	38197	38855	31900	2420	2134	2108	1537	2498	3423	1447	2697	2765	3009	2969	3057
1_1750	36	34	43	109	79	172	47	47	51	24	31	31	19	14	22	12	27	25	49	27	26
1_1751	14	6	17	33	38	52	15	21	3	10	12	6	7	11	13	6	18	6	15	21	21
1_1752	21	30	36	101	76	156	26	17	19	20	13	19	18	10	20	13	15	16	27	13	11
1_1753	3	1	2	11	10	15	5	4	0	2	1	1	3	0	6	1	1	2	3	1	0
1_1754	4	10	5	8	12	15	8	6	5	3	4	3	6	2	6	4	2	4	4	3	3
1_1755	12	5	15	25	23	33	7	6	10	11	9	6	1	3	8	5	4	2	11	5	6
1_1756	11	8	7	24	22	43	3	4	5	2	8	4	9	10	7	5	12	11	4	4	4
1_1757	5	5	3	7	9	20	0	2	2	3	0	3	1	2	3	2	0	3	5	1	3
1_1758	37	36	29	79	85	115	58	60	49	29	20	28	19	30	36	10	20	15	57	24	16
1_1759	7	9	13	26	22	39	7	10	14	7	15	6	13	16	11	1	16	8	18	9	9
1_176	19	15	19	7	9	20	16	24	20	4	6	6	22	16	24	11	21	16	6	2	3
1_1760	155	155	143	140	141	186	160	170	137	155	171	194	186	177	217	132	190	174	170	157	153
1_1761	684	744	577	432	480	646	1252	1162	966	586	548	639	328	423	589	314	469	431	653	537	559
1_1762	26	29	31	16	12	10	39	46	59	18	28	34	17	23	26	7	27	24	36	28	19
1_1763	104	90	90	44	37	58	206	244	172	109	83	105	44	67	105	56	75	90	141	132	164
1_1764	995	975	709	255	327	370	1741	1927	1586	1125	944	998	289	553	880	379	662	637	1391	1310	1311
1_1765	16	7	4	3	4	6	6	3	3	6	10	5	13	19	13	11	15	18	11	16	12
1_1766	41	15	9	7	9	7	11	7	10	10	14	12	26	38	27	19	25	42	31	21	20
1_1767	205	66	86	56	65	53	65	58	59	70	88	72	87	97	146	70	123	132	84	103	84
1_1768	30	6	5	5	4	7	11	7	11	7	6	5	4	2	4	3	7	6	7	6	13
1_1769	7	7	8	4	5	4	2	9	8	7	4	3	2	1	7	0	2	3	8	22	12
1_177	35	9	16	10	6	13	11	14	11	4	9	4	21	14	19	6	18	18	3	1	4
1_1770	48	55	36	30	21	34	41	48	41	46	39	36	31	48	53	32	38	42	47	26	33
1_1771	27	33	29	33	30	34	48	49	25	32	37	37	51	44	57	32	47	43	41	44	48
1_1772	6439	7386	4948	2335	2563	3279	7954	8756	6857	13829	13654	13853	6271	2526	4324	4017	4488	3503	13228	12020	12117
1_1773	23783	30339	27751	19392	18903	19504	19251	19786	17560	27946	30923	31416	21371	23476	29961	14539	25333	24433	30329	30113	28068
1_1774	164	175	152	115	149	171	198	168	136	1179	1375	1086	1070	959	1209	666	908	1016	1217	1206	1051
1_1775	213	328	148	102	116	126	300	317	234	112	118	132	117	151	201	120	164	142	115	146	136
1_1776	112	263	75	21	36	43	131	167	158	35	31	21	47	44	48	29	38	38	28	44	35
1_1777	443	1008	334	96	95	118	507	531	483	70	91	76	78	72	99	58	74	98	102	92	101
1_1778	599	1372	403	96	136	179	699	787	722	114	120	127	130	116	174	70	132	121	131	118	161
1_1779	1	3	0	0	1	0	1	1	0	0	0	0	0	0	1	0	0	0	0	1	0
1_178	72	56	50	34	31	52	65	54	61	38	55	77	49	68	56	31	62	74	50	49	44
1_1780	134	315	79	31	28	32	172	191	143	12	14	11	14	11	17	10	19	20	28	20	25
1_1781	538	1407	299	76	113	112	740	827	677	63	51	40	61	46	63	59	78	61	75	88	71
1_1782	79	211	48	16	12	23	125	138	97	8	5	14	10	3	23	6	7	10	14	13	6
1_1783	258	241	250	155	150	310	191	210	150	864	1001	708	371	321	546	295	584	487	1451	801	1005
1_1784	40	34	40	20	16	36	34	55	36	42	51	51	71	45	61	34	64	47	66	52	65
1_1785	204	267	214	61	74	107	242	321	245	129	126	144	61	96	125	40	85	101	223	169	170
1_1786	1155	1168	999	361	414	509	1750	2140	1479	880	793	873	424	475	619	366	478	433	1249	967	1019
1_1787	125	158	133	94	133	108	161	205	124	144	165	161	100	132	134	100	124	123	178	151	179
1_1788	173	201	159	103	90	153	194	222	140	129	141	161	129	119	165	121	132	140	132	136	138
1_1789	2	5	3	2	2	4	3	8	1	8	10	3	0	5	3	3	0	3	6	5	2
1_179	118	87	74	48	42	62	91	78	67	56	57	61	53	82	108	51	85	85	68	70	76
1_1790	12	4	7	4	2	4	2	4	7	4	4	3	6	4	8	2	9	8	8	4	5
1_1791	0	0	0	0	0	0	0	0	0	0	0	0	0	1	2	1	1	0	1	0	2
1_1792	3	3	3	3	4	2	1	2	1	2	0	2	1	2	2	1	2	7	2	2	6
1_1793	12	7	10	7	5	11	8	10	9	5	8	14	11	10	17	10	11	11	12	18	15
1_1794	134	152	115	43	68	80	251	275	224	123	111	127	55	52	74	38	81	58	145	146	112
1_1795	4	2	0	1	1	0	2	1	1	2	1	0	6	0	1	0	0	1	0	0	0
1_1796	24	18	16	6	7	10	19	17	15	13	11	13	13	13	19	6	10	4	1	7	6
1_1797	37	58	30	14	31	30	58	49	37	32	38	51	26	43	55	27	40	53	32	33	27
1_1798	10	11	7	11	5	14	16	15	10	28	25	25	27	19	43	8	23	25	36	29	35
1_1799	54	43	35	31	35	56	57	45	35	27	45	41	39	57	83	36	67	52	34	33	37
1_18	1	0	0	0	1	0	0	2	0	0	0	2	2	0	0	2	1	0	1	2	0
1_180	240	112	110	57	56	86	155	154	130	61	72	80	99	91	111	76	97	136	78	84	82
1_1800	60	48	71	54	30	52	43	56	36	110	114	164	67	58	80	42	58	54	186	131	100
1_1801	2	3	3	8	4	9	7	7	7	1	6	9	9	10	21	9	4	7	3	6	5
1_1802	76	34	52	32	34	53	28	42	26	53	57	59	105	71	98	58	58	93	55	40	49
1_1803	3	2	1	9	0	1	3	0	3	1	4	1	1	10	9	1	5	9	1	1	2
1_1804	185	204	249	119	129	177	197	210	158	214	204	199	209	162	280	152	210	234	223	205	255
1_1805	1882	1892	3698	1684	2036	2932	1660	1652	1196	152	125	182	113	607	719	210	609	835	229	328	325
1_1806	1138	1333	2291	1028	1271	1960	993	1130	805	102	78	85	47	425	448	119	393	444	156	214	240
1_1807	186	237	228	97	121	176	292	320	284	116	108	141	44	47	104	57	100	77	124	142	140
1_1808	180	230	233	129	134	174	317	414	261	298	328	287	200	92	159	113	128	140	321	298	272
1_1809	70	123	24	8	8	13	74	98	83	3	1	4	4	2	6	5	2	6	5	1	5
1_181	191	158	93	60	69	66	155	152	120	92	96	99	84	104	126	64	109	124	92	99	118
1_1810	335	343	223	114	107	166	563	602	488	35	36	39	105	126	134	76	121	132	54	36	47
1_1811	28	37	27	47	57	59	32	73	36	12	21	17	52	59	85	43	67	53	21	10	14
1_1812	77	122	64	91	108	130	144	167	147	85	84	51	70	58	98	52	82	60	68	75	63
1_1813	100	86	88	51	37	70	175	144	102	77	81	108	48	44	64	48	56	44	125	102	126
1_1814	22	39	25	9	10	24	55	44	34	20	29	17	17	7	6	7	22	13	34	32	35
1_1815	196	192	178	97	109	119	338	355	317	219	239	299	163	110	151	123	154	130	279	286	298
1_1816	898	961	824	452	540	688	863	844	734	977	990	923	653	516	690	403	617	528	1056	893	874
1_1817	5930	6412	6407	2235	2542	3446	5390	5688	4558	7343	7689	8299	3132	1929	2757	2125	2714	2273	6753	6008	5725
1_1818	1770	2063	2070	706	912	1260	2250	2572	1919	3116	3309	3299	949	548	805	676	800	648	3026	2792	2656
1_1819	10406	12560	9204	6055	7409	7947	8247	10264	7749	18257	19467	13870	9813	7924	10080	6639	7937	7119	17149	16248	14904
1_182	282	284	218	121	131	164	343	415	285	258	275	289	248	214	317	180	250	288	313	318	263
1_1820	2156	2586	2512	1028	1161	1259	1776	2352	1559	3410	3578	3799	1675	1535	2119	1294	1750	1487	3360	2854	2739
1_1821	9983	10700	10338	4663	5540	6400	9130	10912	7845	14041	15756	15622	8653	7148	9383	5461	7422	7478	13566	13340	12299
1_1822	7284	8120	7854	3388	3699	4931	8293	8727	6886	9896	10741	10607	4747	3024	4716	3200	3949	3683	10101	8945	8741
1_1823	88	110	83	55	70	78	99	145	111	120	137	168	62	42	73	41	48	53	149	141	128
1_1824	97	89	127	197	223	273	81	78	60	80	72	72	48	53	58	39	43	41	106	77	85
1_1825	21	18	23	23	15	35	11	8	4	0	0	1	0	0	0	0	2	1	0	0	1
1_1826	145	163	332	339	343	513	92	110	73	36	46	29	34	26	40	22	27	25	69	43	53
1_1827	213	237	274	178	184	211	263	356	213	267	304	313	225	132	185	120	155	113	408	345	427
1_1828	194	203	156	72	111	189	318	286	241	105	103	127	103	133	211	101	198	140	155	162	175
1_1829	51	72	43	34	36	55	106	118	93	46	22	22	36	54	63	46	71	55	75	55	66
1_183	583	657	593	251	312	430	787	855	762	571	643	546	276	151	235	233	221	180	647	528	492
1_1830	13	11	13	2	10	21	31	36	31	11	9	11	5	10	24	5	13	12	21	11	16
1_1831	228	223	178	97	127	168	342	362	302	429	383	374	128	433	650	258	489	496	542	434	439
1_1832	41	29	44	20	16	31	50	57	48	57	56	68	34	30	62	20	41	43	49	56	51
1_1833	531	612	511	272	336	390	452	562	402	661	667	710	393	326	504	288	431	376	782	664	646
1_1834	30	55	36	34	25	34	36	39	37	64	56	57	80	56	84	45	75	64	48	48	40
1_1835	331	294	248	135	173	216	201	260	184	295	367	375	389	293	358	238	292	282	307	267	234
1_1836	9	13	12	14	15	15	17	24	14	28	32	32	33	18	29	25	29	24	40	36	29
1_1837	263	212	206	238	245	355	274	299	236	55	55	53	104	94	144	101	115	143	73	86	70
1_1838	65	47	71	43	37	60	64	72	35	39	36	33	62	56	83	64	64	78	42	48	50
1_1839	45	46	59	32	22	29	47	77	54	28	23	31	22	19	42	21	29	31	26	44	47
1_184	1345	1592	1385	707	851	1048	1577	1698	1440	998	1110	1006	673	379	527	473	468	449	1128	1103	966
1_1840	16	26	37	28	13	25	41	59	34	31	19	41	13	26	67	9	38	41	36	35	50
1_1841	25	45	38	12	29	18	61	53	49	40	37	33	17	23	34	16	28	24	46	41	47
1_1842	101	103	102	36	59	56	128	151	130	84	75	92	53	147	217	70	131	135	68	118	142
1_1843	194	187	156	98	68	95	253	241	196	195	173	219	51	146	252	76	164	140	171	268	280
1_1844	310	373	287	214	245	315	355	387	287	132	133	108	113	175	207	70	201	169	160	131	147
1_1845	513	607	426	185	230	253	810	863	736	521	441	484	250	236	384	214	324	282	618	437	517
1_1846	92	61	67	58	56	75	92	90	58	58	77	77	90	159	190	89	100	121	74	54	60
1_1847	170	191	120	215	245	270	95	122	83	28	33	21	181	497	551	211	359	444	28	28	20
1_1848	0	0	0	2	4	2	0	0	0	0	0	0	3	2	4	2	1	2	0	0	1
1_1849	47	30	23	14	9	16	63	125	55	12	8	10	36	20	33	16	24	31	14	11	8
1_185	28	37	30	22	15	29	47	69	40	32	49	41	60	52	56	28	43	51	60	40	39
1_1850	62	42	35	30	24	30	123	255	160	9	12	10	56	45	55	35	48	65	16	11	17
1_1851	28	22	14	5	10	10	67	138	67	6	5	8	42	28	28	22	27	42	5	8	8
1_1852	31	20	19	7	7	12	101	160	88	6	5	11	36	23	40	23	47	42	7	11	8
1_1853	22	21	17	7	11	11	78	101	83	3	3	2	23	39	26	24	28	47	4	3	4
1_1854	69	44	36	37	29	35	265	336	249	25	18	33	103	82	137	63	92	110	31	26	29
1_1855	55	21	21	38	22	31	224	312	227	5	14	13	130	142	153	54	73	112	6	7	2
1_1856	441	434	372	200	191	269	596	568	488	240	283	301	219	230	306	106	205	239	277	241	282
1_1857	109	128	116	70	99	136	134	149	102	132	133	95	151	254	279	74	142	172	176	195	169
1_1858	152	167	186	121	134	165	244	235	208	183	172	175	116	311	341	91	175	195	279	282	270
1_1859	463	500	322	127	145	145	608	668	454	470	445	439	374	295	382	232	274	236	574	388	339
1_186	947	1194	487	241	387	351	529	429	416	293	245	333	330	371	515	254	431	616	411	358	498
1_1860	902	991	892	339	354	509	1520	1588	1325	798	852	826	447	330	449	397	376	416	1016	917	848
1_1861	1263	1477	1209	548	648	856	2040	2032	1688	1025	1112	1055	623	407	657	539	679	583	1134	1054	1045
1_1862	364	354	287	112	132	157	412	468	371	51	56	45	48	71	79	45	67	67	91	72	71
1_1863	1237	1282	1140	471	542	699	1688	1719	1490	1041	1023	973	601	451	581	422	527	497	1279	1010	1072
1_1864	528	625	531	213	221	317	863	828	651	536	590	630	225	116	170	164	192	153	563	581	546
1_1865	358	393	317	100	107	165	423	459	351	279	302	269	109	69	122	97	115	87	313	270	286
1_1866	46	40	52	27	26	56	68	85	62	34	35	57	34	58	64	37	49	38	58	50	49
1_1867	64	71	65	32	29	37	68	87	80	72	66	62	32	27	42	32	36	44	85	79	78
1_1868	112	111	91	51	54	65	126	124	101	162	148	144	72	129	215	94	155	138	169	243	243
1_1869	44	65	42	28	42	44	92	68	53	93	63	68	51	93	103	50	81	85	134	124	159
1_187	91	59	56	37	41	56	48	47	40	18	32	43	93	76	95	55	62	81	24	24	20
1_1870	49	54	54	19	17	43	92	81	58	78	58	82	37	62	109	41	74	66	114	133	125
1_1871	45	40	49	24	31	31	79	77	64	101	76	95	34	68	95	55	67	73	142	180	173
1_1872	33	37	36	25	20	18	75	48	56	83	78	80	38	46	84	30	69	66	104	115	134
1_1873	52	33	46	23	26	31	76	74	58	108	140	114	61	72	115	50	114	86	124	141	126
1_1874	242	243	215	102	135	138	571	575	459	57	61	39	35	47	68	35	59	45	56	34	70
1_1875	760	788	649	297	365	345	1601	1569	1407	149	158	153	98	119	187	105	139	130	174	189	158
1_1876	24234	27719	16662	10352	11164	13955	36897	42750	32769	77939	80164	67931	35773	19867	32570	26070	33041	27031	88447	76463	72690
1_1877	508	627	406	227	233	364	1108	1220	964	1870	1724	1670	849	669	951	674	966	901	2337	2129	2057
1_1878	188	194	178	65	90	110	235	214	195	122	140	135	115	139	176	112	152	161	170	154	148
1_1879	36	31	33	34	63	46	22	21	26	28	18	24	86	88	121	58	64	101	17	25	19
1_188	235	172	163	97	107	146	142	154	107	45	58	56	183	99	126	77	70	137	47	30	30
1_1880	1438	1633	1726	1018	1091	1316	1596	1525	1313	1074	1100	1354	692	562	873	574	823	745	966	1090	1110
1_1881	101	107	71	109	107	141	96	167	130	61	53	46	46	56	83	40	78	61	67	58	50
1_1882	38	27	33	38	25	56	45	54	49	12	18	22	22	30	39	20	33	11	27	17	22
1_1883	116	84	95	94	90	124	166	169	130	95	93	100	69	126	181	73	127	123	154	107	106
1_1884	16	12	20	46	45	59	15	21	19	29	45	35	65	51	52	30	53	45	57	59	48
1_1885	27	14	22	25	27	53	26	37	21	55	40	41	61	27	71	25	40	44	58	77	52
1_1886	75	77	70	81	87	150	89	122	78	138	127	123	116	72	72	51	94	81	155	173	145
1_1887	1	1	4	5	1	5	7	4	3	6	7	4	2	3	4	0	3	2	2	6	4
1_1888	49	37	32	33	34	36	54	68	48	54	55	50	48	53	62	42	44	61	81	76	94
1_1889	48	48	51	37	42	69	45	47	47	36	36	47	111	94	104	65	89	84	38	30	27
1_189	553	613	635	230	282	309	597	629	538	749	851	953	473	276	412	249	430	365	770	788	820
1_1890	225	110	144	83	87	110	86	116	70	116	120	121	284	283	331	178	240	272	174	100	120
1_1891	66	82	77	64	69	80	63	78	66	78	66	86	91	59	87	70	112	77	90	89	73
1_1892	100	102	119	60	71	82	113	145	112	210	213	225	120	106	174	83	132	99	311	229	221
1_1893	130	124	126	91	96	112	143	127	123	310	285	377	135	112	197	101	153	129	433	265	295
1_1894	40	59	46	46	53	78	36	61	57	52	37	42	40	42	51	36	26	29	48	35	35
1_1895	17	7	14	18	17	17	16	15	14	7	14	15	31	40	55	17	34	26	10	5	6
1_1896	4	0	1	0	2	0	2	2	0	0	1	2	1	4	3	0	1	8	1	3	4
1_1897	11	12	9	2	6	6	9	10	10	9	8	10	12	9	9	3	8	13	7	8	6
1_1898	309	361	284	155	195	246	539	574	424	416	397	438	235	181	312	152	271	211	573	456	455
1_1899	160	195	158	125	134	172	428	357	340	219	226	246	114	159	190	118	171	150	500	305	277
1_19	4	3	4	4	5	2	1	4	2	5	2	0	5	7	4	6	3	6	3	2	5
1_190	1075	1357	1082	523	490	583	2215	2282	1819	558	608	632	496	351	506	287	354	349	564	549	535
1_1900	54	50	64	70	70	119	29	54	30	6	10	7	15	32	43	13	25	23	9	12	3
1_1901	122	160	119	86	85	126	249	276	232	56	63	63	87	160	158	53	88	120	86	71	70
1_1902	2	0	0	5	1	8	2	3	2	1	0	1	6	19	16	9	15	12	0	0	1
1_1903	81	91	57	48	32	47	107	91	74	25	61	47	55	106	122	55	80	97	34	48	46
1_1904	127	143	92	59	63	59	101	138	105	76	91	69	63	55	88	36	49	42	62	86	82
1_1905	30	39	28	20	19	25	44	41	27	12	15	18	18	24	29	15	28	32	17	16	22
1_1906	10	16	13	22	28	21	17	17	11	9	15	21	45	55	44	32	51	42	20	17	10
1_1907	13	16	15	19	22	31	11	12	6	19	22	20	34	39	44	27	42	62	41	18	25
1_1908	113	84	103	141	157	224	144	133	96	326	278	199	175	184	310	194	240	304	839	338	378
1_1909	75	63	96	121	112	193	117	103	102	223	230	209	158	127	215	124	180	219	624	261	252
1_191	252	288	255	115	149	180	288	334	295	256	272	269	229	134	191	117	126	123	233	178	197
1_1910	110	73	130	181	177	323	131	137	135	315	270	210	216	235	305	213	273	353	890	328	367
1_1911	92	81	155	304	220	483	163	163	165	357	343	323	311	321	507	340	396	505	1006	416	484
1_1912	377	332	633	1429	1267	2758	607	579	545	1514	1300	1099	1472	1421	2464	2051	2462	2558	4400	1537	1832
1_1913	259	385	245	303	304	358	129	202	197	348	413	519	495	649	840	317	595	586	427	495	376
1_1914	198	292	201	131	130	168	207	215	158	134	120	153	182	219	278	143	239	194	288	147	153
1_1915	77	77	74	77	67	98	62	64	41	116	149	124	168	164	209	109	182	170	176	128	96
1_1916	46	31	54	79	107	126	83	109	88	64	67	43	158	205	320	152	298	259	86	81	69
1_1917	21	59	22	25	18	25	31	29	23	3	5	5	32	50	63	31	41	34	13	14	10
1_1918	217	212	239	208	228	293	170	211	163	266	299	281	111	208	297	166	223	229	316	318	306
1_1919	339	340	381	972	810	1319	315	294	249	611	621	643	206	242	391	176	231	191	1087	744	544
1_192	250	252	226	104	108	144	279	286	228	202	218	201	164	120	139	117	116	124	160	139	149
1_1920	8	6	12	15	24	34	7	4	9	15	18	17	9	7	8	1	16	2	24	16	17
1_1921	105	137	162	158	165	260	116	111	94	155	175	168	123	154	164	114	86	100	145	144	100
1_1922	77	129	123	74	83	98	124	158	128	120	111	111	81	111	125	74	101	71	103	101	82
1_1923	6	5	9	9	13	12	5	9	3	2	2	4	12	19	12	6	3	11	5	0	1
1_1924	1	0	0	0	0	0	0	0	0	0	0	0	0	0	0	0	0	0	0	0	0
1_1925	39	47	68	72	81	137	56	90	55	6	12	6	14	20	17	6	8	12	14	16	4
1_1926	7206	7921	7008	2558	3089	3398	10675	12324	8934	492	418	442	415	646	877	392	677	697	584	570	559
1_1927	104	112	90	54	54	79	110	185	120	108	139	140	89	55	98	54	89	65	186	164	158
1_1928	22	31	28	6	17	32	43	65	45	50	41	43	23	16	12	18	25	14	56	47	47
1_1929	34	38	42	18	22	29	47	45	48	37	46	60	16	15	26	19	25	19	89	55	82
1_193	78	81	67	47	56	64	54	77	69	61	70	94	126	87	96	61	68	93	47	52	52
1_1930	866	1183	938	425	514	627	1050	1366	910	1043	1221	1165	626	405	575	412	484	428	1274	1330	1259
1_1931	508	552	554	235	284	346	620	702	530	508	566	516	226	175	236	211	225	229	667	671	576
1_1932	1286	1556	1605	591	638	973	1406	1502	1139	1104	1136	1197	489	324	469	393	484	455	1180	1288	1401
1_1933	1799	2095	1940	988	1100	1325	1851	1963	1424	2374	2426	2459	915	1131	1540	788	1242	1058	2974	2522	2445
1_1934	1022	1278	1039	463	553	769	1574	1727	1271	1836	1964	1957	806	651	902	530	711	600	2722	2395	2294
1_1935	702	792	771	361	359	532	903	977	779	769	876	852	500	409	554	336	447	457	993	922	904
1_1936	83	76	94	115	79	207	118	120	100	392	428	467	360	353	484	247	401	384	532	517	520
1_1937	122	108	139	304	241	603	246	192	167	1143	1172	1241	725	760	1193	665	1131	993	1158	1147	1231
1_1938	212	227	237	179	210	255	277	411	263	408	496	437	262	139	199	159	136	144	501	486	463
1_1939	128	120	138	73	86	128	137	197	122	289	333	280	151	65	73	84	85	71	318	316	250
1_194	79	17	21	5	15	17	8	14	6	12	6	13	32	24	31	26	22	36	10	9	4
1_1940	16	14	10	22	16	18	6	16	4	12	16	21	19	17	19	15	28	20	16	11	13
1_1941	195	227	252	158	200	277	282	305	201	523	520	480	420	224	320	307	312	256	492	565	543
1_1942	970	1053	1037	528	573	889	905	1050	875	1306	1304	1234	822	471	686	601	812	678	1490	1437	1445
1_1943	475	558	494	227	249	307	588	687	532	476	492	555	280	225	339	235	326	252	528	538	528
1_1944	684	787	639	268	273	423	917	913	732	730	838	753	342	256	408	256	409	338	749	743	806
1_1945	449	426	467	185	191	246	643	765	496	562	625	629	318	232	326	218	241	236	689	610	590
1_1946	114	90	85	42	50	45	122	127	106	88	119	121	67	30	49	31	58	38	142	125	111
1_1947	354	382	379	216	245	322	683	820	647	474	534	558	344	281	403	260	285	313	736	694	647
1_1948	996	1109	978	439	539	705	1223	1338	1018	1248	1199	1317	675	515	874	561	725	679	1514	1217	1355
1_1949	448	437	344	129	158	241	417	484	353	487	478	372	184	175	249	168	159	199	487	403	430
1_195	70	23	15	17	13	21	21	18	10	14	13	14	51	39	46	19	39	46	14	19	20
1_1950	102	117	115	36	46	59	124	136	79	126	113	107	38	37	74	55	45	63	140	133	139
1_1951	324	343	331	105	118	195	349	354	277	388	380	343	194	138	194	121	147	176	386	371	349
1_1952	248	270	219	210	260	330	172	241	187	41	50	64	110	103	106	47	71	88	46	49	30
1_1953	17	19	18	34	37	52	9	7	10	4	4	8	132	22	19	40	33	31	5	4	4
1_1954	228	217	159	142	137	207	242	302	207	153	207	190	154	122	175	169	224	192	208	189	218
1_1955	117	142	136	225	248	241	110	139	99	47	50	68	104	127	154	103	125	132	39	44	45
1_1956	516	517	526	470	494	703	216	263	165	1096	1167	1462	895	498	819	639	801	665	857	901	912
1_1957	419	544	385	335	293	456	661	650	567	557	528	465	341	341	526	315	491	402	679	570	592
1_1958	336	434	336	151	166	194	540	640	486	327	353	325	154	165	221	134	205	179	395	365	350
1_1959	136	114	99	61	63	73	197	183	145	81	113	166	67	57	100	35	80	59	116	111	103
1_196	9	4	6	3	4	8	2	7	3	11	10	11	4	6	14	6	9	20	21	12	17
1_1960	507	623	577	246	280	336	894	775	684	458	500	530	290	285	359	233	340	302	496	518	490
1_1961	276	336	282	115	122	167	435	445	362	302	263	301	175	158	221	140	182	188	380	298	289
1_1962	522	522	392	281	293	344	624	521	477	520	478	562	262	202	383	158	329	253	440	450	446
1_1963	704	3074	253	58	47	65	483	524	424	68	89	91	172	56	74	99	71	102	95	72	73
1_1964	3188	3405	1662	958	1022	1379	13451	12735	12415	30830	30719	29838	9082	2077	4966	11177	6639	4201	34442	30069	27292
1_1965	135	155	173	75	79	118	190	218	163	192	254	256	222	105	154	128	115	152	254	205	208
1_1966	511	470	469	268	374	433	611	670	535	446	515	490	742	501	576	439	543	616	531	461	487
1_1967	128	138	138	97	125	123	223	190	156	130	136	204	182	130	218	112	153	198	145	141	151
1_1968	142	156	146	191	220	276	227	245	228	183	184	199	688	431	609	336	424	544	204	191	223
1_1969	64	68	75	129	142	200	128	136	111	89	103	81	340	280	320	160	225	318	118	149	92
1_197	24	10	7	2	10	5	4	8	2	0	3	5	15	7	10	10	6	9	2	13	9
1_1970	54	72	47	72	72	78	87	95	82	52	64	73	181	147	153	90	111	139	81	95	71
1_1971	8847	10161	9657	4875	5411	6330	9675	10230	7882	11736	12507	12760	8308	6287	8627	6241	7446	7051	10377	10381	10178
1_1972	4167	4734	4358	2693	2742	2861	4430	4736	3777	5746	6240	6362	3766	2848	4117	2664	3615	3170	5555	5680	5598
1_1973	5831	6579	6093	2139	2532	3009	5855	6912	5331	6982	7567	7739	3613	2396	3463	2532	3002	2703	6296	6143	6076
1_1974	1928	2179	2210	984	1043	1344	2413	2574	1981	2334	2779	3058	1828	1267	1606	1306	1517	1538	2233	2205	2054
1_1975	2618	2929	2789	1686	1908	2340	3467	4196	3039	3343	3801	3851	3208	1998	2663	2054	2214	2426	3608	3639	3441
1_1976	1091	1234	1367	1000	1120	1396	1537	1861	1281	1628	2120	2038	2053	1385	1701	1173	1227	1271	2033	2038	2093
1_1977	1180	1098	1393	746	817	759	1135	983	835	1541	1749	2743	956	537	834	666	875	705	1196	1165	1347
1_1978	9896	11151	11045	6426	7640	9126	9287	11775	7976	12875	15418	13725	9590	6102	8179	6766	7415	7023	12302	12829	11839
1_1979	113	109	109	55	47	82	122	150	128	84	100	112	57	94	145	60	110	97	121	120	98
1_198	10	9	9	5	6	4	8	9	10	7	12	4	6	5	7	8	4	13	5	4	6
1_1980	15	18	9	10	8	11	37	19	13	18	28	25	8	28	37	9	18	18	30	30	30
1_1981	41	44	44	21	29	28	92	98	76	100	94	124	57	112	157	78	124	113	151	150	141
1_1982	335	328	417	201	240	277	520	640	469	536	699	740	358	181	264	232	252	209	707	647	708
1_1983	10491	11961	10914	4058	4688	5965	16146	17527	13165	10360	11049	11605	6609	6459	8303	4619	6062	5876	11308	10645	10385
1_1984	4423	5159	4876	2314	2569	3536	5816	5494	4643	4341	4340	5077	2980	3816	5246	2046	3472	3541	6181	5986	5903
1_1985	6035	7007	7211	3079	3581	4732	7629	7608	5929	6130	6142	6826	4006	5462	7191	2643	4676	4815	7973	7319	8025
1_1986	964	1198	1181	207	247	320	1339	1492	1044	1185	1293	1249	349	265	459	255	303	296	1615	1554	1556
1_1987	1832	2419	2362	418	574	725	2950	3178	2338	2740	2736	2737	715	622	853	510	640	691	3253	3233	3275
1_1988	1355	1606	1618	223	307	409	2011	2139	1577	1559	1511	1647	403	371	510	325	379	394	2029	1809	1780
1_1989	4975	6370	6527	1264	1615	2026	6153	6093	4740	4706	4923	5518	1349	1708	2290	1035	1724	1833	5271	5370	5721
1_199	22	13	12	22	14	31	14	11	9	51	54	50	54	89	108	45	76	77	68	60	59
1_1990	7604	8640	9140	1809	2316	2773	8023	7432	6110	6682	6477	7903	1797	2209	3267	1400	2300	2395	6783	7170	7639
1_1991	10690	12135	11463	2295	2931	3613	11463	11063	9013	8438	7824	9336	2325	2566	3923	1739	2841	2789	9321	9824	10169
1_1992	3492	4581	4170	852	1035	1341	5077	5060	3776	3424	3315	3562	908	1021	1480	660	985	1094	3734	4002	3971
1_1993	1034	1214	1154	227	304	357	1415	1408	1100	993	959	990	297	299	473	189	336	332	1137	1171	1232
1_1994	2313	2733	2620	720	872	926	3254	3695	2691	2486	2594	2519	723	800	1103	538	813	817	3148	3306	3354
1_1995	1149	1180	1129	418	481	456	1244	1342	1003	1013	998	1195	356	398	598	348	504	473	1235	1198	1264
1_1996	70	67	71	28	26	32	101	75	59	80	64	70	19	38	49	19	31	35	75	85	79
1_1997	759	1019	968	427	520	700	1317	1374	995	1104	1035	981	398	592	793	289	649	583	1511	1474	1482
1_1998	97	128	144	96	91	114	99	130	94	145	132	165	189	262	286	95	138	176	161	146	129
1_1999	80	56	81	41	56	65	122	138	103	111	120	159	98	101	108	78	84	80	121	124	162
1_2	528	572	416	283	278	383	689	704	549	863	849	908	452	378	615	355	447	387	1420	891	791
1_20	4	2	1	0	1	0	0	3	1	2	0	2	3	2	1	0	0	2	3	3	0
1_200	127	135	137	105	125	170	193	243	184	208	276	263	227	276	374	165	263	275	354	308	294
1_2000	424	460	394	138	143	204	1093	1057	920	503	490	397	138	228	342	172	247	264	644	713	606
1_2001	242	213	237	78	72	99	583	530	453	243	263	250	64	88	146	98	140	111	291	255	277
1_2002	299	331	281	117	158	186	837	835	720	443	394	392	107	188	285	143	226	204	524	487	549
1_2003	23	14	30	15	16	26	38	53	32	28	25	25	28	42	43	24	39	39	52	42	52
1_2004	64	28	27	22	24	27	42	51	34	31	32	34	23	40	46	31	35	40	44	40	45
1_2005	133	147	126	143	129	197	245	225	244	134	109	91	72	106	148	99	144	142	208	155	184
1_2006	105	105	114	49	54	85	199	234	173	154	165	153	77	74	85	65	75	70	178	166	170
1_2007	536	591	537	390	411	572	904	985	774	399	360	385	217	297	430	253	352	332	525	681	699
1_2008	58	71	73	39	40	61	105	106	93	49	43	59	26	43	43	27	39	43	48	54	68
1_2009	145	142	131	191	197	195	183	183	170	124	124	179	256	335	421	181	304	319	95	112	97
1_201	643	766	687	324	392	478	955	932	786	800	823	942	432	410	608	457	608	550	1095	1050	1048
1_2010	527	624	441	213	243	363	807	775	650	490	470	448	334	332	456	214	327	280	550	563	535
1_2011	1	1	0	0	0	0	0	1	1	0	1	0	1	2	3	1	5	0	2	0	1
1_2012	43	45	27	15	7	12	38	49	43	14	19	15	11	20	22	4	11	15	11	14	12
1_2013	80	75	55	15	14	25	61	66	45	11	7	10	9	5	14	11	5	5	11	7	7
1_2014	229	295	232	82	82	106	268	329	205	26	24	15	39	21	40	26	30	27	23	25	18
1_2015	303	337	361	193	196	304	387	479	375	493	521	584	434	279	451	300	369	351	577	551	516
1_2016	70	52	39	27	25	45	61	72	58	68	70	73	75	49	75	32	58	65	85	92	103
1_2017	41	37	28	22	27	45	21	28	26	12	11	19	7	18	17	8	9	21	15	16	12
1_2018	19	47	39	23	20	47	36	50	36	35	46	25	17	23	28	15	14	17	33	35	33
1_2019	2481	2964	2834	1018	1230	1591	4091	4127	3300	2994	3214	3465	1603	1176	1600	1133	1398	1391	3171	3127	3188
1_202	566	652	570	350	380	598	617	726	507	639	625	592	459	486	697	451	657	668	756	779	871
1_2020	3095	3644	3016	1375	1642	2102	4257	4681	3763	3552	3861	3626	1902	1450	2150	1337	1821	1714	3633	3621	3779
1_2021	85	98	89	80	89	92	240	229	211	124	125	104	111	126	196	59	112	92	169	183	171
1_2022	155	156	167	138	133	198	214	255	210	146	178	152	201	273	304	146	214	237	230	197	186
1_2023	105	65	96	45	48	52	103	58	61	68	51	90	61	57	90	33	52	52	71	61	80
1_2024	136	149	110	53	66	72	117	137	87	107	98	84	45	72	96	27	50	55	129	140	148
1_2025	48	56	45	24	29	31	51	50	30	35	44	26	27	46	25	9	21	37	32	30	39
1_2026	29	37	30	26	25	24	12	20	10	10	15	25	28	46	63	30	26	55	11	10	12
1_2027	2	3	0	3	2	5	0	0	0	0	0	0	3	5	4	3	5	0	0	1	1
1_2028	4	3	6	6	4	1	3	4	2	2	1	1	4	2	11	4	3	2	4	1	3
1_2029	0	1	0	0	1	2	0	3	0	1	1	0	4	3	2	1	3	1	0	0	0
1_203	188	216	220	70	81	117	362	424	316	266	280	299	129	108	132	85	104	104	405	331	333
1_2030	2	4	3	0	3	8	1	2	4	0	0	0	10	10	12	3	3	9	0	0	0
1_2031	8	9	15	17	18	25	8	11	5	22	30	28	56	39	52	33	19	27	21	17	10
1_2032	144	134	157	146	114	152	102	134	106	221	343	414	294	127	165	106	119	120	222	193	158
1_2033	201	236	261	92	126	145	247	289	224	222	230	216	144	100	116	99	137	123	251	206	234
1_2034	285	316	255	150	167	203	282	308	233	223	239	239	137	102	184	115	163	150	241	211	274
1_2035	740	832	711	393	450	614	838	867	760	510	543	522	358	319	412	325	454	375	662	558	592
1_2036	109	108	109	158	181	159	91	86	80	91	131	225	301	230	262	135	187	196	174	115	155
1_2037	10	7	5	6	6	8	7	6	5	2	6	12	9	7	14	8	5	16	9	11	7
1_2038	9	3	1	4	6	7	9	10	4	3	4	5	6	6	9	10	13	17	5	3	9
1_2039	8	5	2	3	2	7	3	3	2	4	1	2	6	6	9	12	12	12	3	2	2
1_204	1413	1671	1628	763	869	1180	2464	3197	2281	2275	2522	2323	1081	833	1075	776	977	868	3070	2851	2726
1_2040	5	6	0	6	4	12	0	3	0	3	0	4	7	11	6	9	15	16	4	1	1
1_2041	249	302	225	145	158	221	394	405	354	489	402	414	106	545	759	331	620	509	597	558	551
1_2042	111	101	95	95	128	143	220	211	191	138	145	136	220	204	280	132	155	153	187	160	145
1_2043	3	1	0	2	1	1	0	0	0	0	3	1	0	0	2	2	0	2	1	1	1
1_2044	0	0	1	0	0	0	0	0	0	0	0	3	0	0	0	0	0	0	0	1	0
1_2045	0	0	1	0	0	0	1	2	1	0	0	3	1	0	0	0	0	0	0	6	0
1_2046	14	11	16	8	6	6	16	23	16	20	21	18	5	8	11	5	4	5	29	21	22
1_2047	11	6	15	12	9	19	3	15	10	6	13	9	10	10	8	7	8	8	7	5	8
1_2048	1	1	0	1	0	0	0	0	1	0	2	0	3	0	2	0	3	1	1	0	2
1_2049	2	0	0	0	0	0	1	0	0	0	0	0	5	2	1	0	0	2	0	0	0
1_205	418	430	398	197	210	266	819	1003	684	731	853	796	335	323	440	233	300	344	1148	1046	996
1_2050	12	12	12	2	9	10	13	16	10	20	20	15	13	13	13	9	10	6	16	11	14
1_2051	2	8	4	0	1	4	11	18	8	9	12	14	5	2	3	0	4	2	16	17	13
1_2052	0	0	0	2	0	0	0	0	3	0	1	0	1	1	1	0	1	0	1	1	0
1_2053	12	10	7	2	2	2	5	8	10	4	7	7	2	1	6	1	5	1	0	3	3
1_2054	4	3	6	1	2	0	0	2	3	0	0	0	1	1	2	1	1	0	0	2	0
1_2055	2	2	0	0	1	1	0	0	0	0	0	0	0	0	0	0	0	0	0	1	0
1_2056	43	50	45	18	23	23	51	65	47	48	47	67	30	9	24	9	13	11	48	61	38
1_2057	41	39	53	24	24	35	57	63	39	31	42	53	20	17	15	12	27	10	41	31	32
1_2058	0	0	2	0	0	0	0	1	2	1	1	2	0	0	1	1	0	0	0	3	1
1_2059	0	0	0	0	0	0	0	0	0	0	0	0	0	0	0	0	0	0	0	1	0
1_206	2043	2398	2130	1119	1206	1328	3377	3363	2781	1501	1631	1870	854	1067	1478	851	1395	1172	1597	1670	1667
1_2060	2	2	0	1	0	1	8	7	4	2	10	1	1	0	1	2	0	0	1	2	1
1_2061	3	1	1	2	0	1	6	8	4	1	0	2	1	0	3	0	2	3	7	3	3
1_2062	2	1	0	0	1	1	2	1	1	1	1	1	1	0	1	0	0	1	1	1	0
1_2063	113	138	106	64	58	62	121	132	96	81	111	115	56	56	85	39	69	47	99	107	95
1_2064	13	12	9	5	2	13	16	28	14	13	20	18	9	15	13	9	7	9	23	19	19
1_2065	12	9	4	16	15	31	7	18	16	129	178	139	59	46	101	77	64	79	231	236	193
1_2066	1	0	0	0	1	0	0	3	1	0	0	0	0	0	0	0	1	0	1	0	0
1_2067	0	0	0	0	0	0	0	1	0	0	0	0	0	0	1	0	0	0	0	0	0
1_2068	3	2	1	1	1	1	1	0	0	0	3	0	0	1	1	0	0	0	1	1	0
1_2069	74	92	66	22	44	35	123	127	105	41	61	64	36	60	74	29	46	41	55	53	46
1_207	158	159	155	102	131	152	372	397	338	173	175	194	100	107	144	80	155	128	303	278	262
1_2070	35	13	22	12	13	15	11	21	17	11	20	22	15	18	33	18	9	22	18	8	18
1_2071	24	4	8	3	3	0	1	5	4	0	2	5	4	2	6	1	2	4	0	2	0
1_2072	38	40	29	14	19	27	70	56	55	20	29	35	28	17	33	13	21	20	42	35	49
1_2073	59	48	62	24	25	36	67	66	63	31	36	36	60	40	72	43	57	61	43	38	59
1_2074	51	28	21	20	31	42	31	40	37	19	21	30	71	56	90	39	52	73	37	39	27
1_2075	1132	1220	871	438	476	575	1543	1663	1184	348	341	352	453	474	605	293	361	481	485	443	399
1_2076	19	19	28	31	37	61	52	46	49	29	33	39	73	115	111	37	54	66	49	67	70
1_2077	67	57	58	35	32	51	78	74	58	45	62	77	75	76	113	76	101	107	89	71	62
1_2078	119	105	122	149	190	204	162	194	139	124	137	137	327	321	435	140	207	238	195	189	192
1_2079	161	87	118	50	59	71	96	92	86	107	131	153	139	174	223	87	131	194	114	118	144
1_208	246	164	166	67	73	113	393	413	312	177	217	206	89	80	125	75	127	103	332	254	258
1_2080	129	104	100	42	38	63	127	131	106	142	133	120	85	159	234	104	188	152	127	144	178
1_2081	55	71	52	34	30	40	87	110	54	90	93	99	75	130	175	68	131	151	77	106	130
1_2082	224	184	180	67	75	144	255	292	221	305	294	330	213	432	543	225	438	525	281	389	454
1_2083	67	68	56	40	19	56	93	119	79	130	109	134	89	181	239	67	200	207	94	160	222
1_2084	41	42	41	23	29	29	55	84	58	123	116	86	70	138	222	81	146	159	137	143	189
1_2085	0	0	0	1	0	1	0	3	0	2	1	1	2	4	4	1	0	2	4	0	1
1_2086	59	50	50	21	29	25	47	48	46	122	122	126	64	199	232	85	217	223	114	194	211
1_2087	85	38	55	22	22	18	48	54	40	114	106	89	58	134	142	89	141	145	123	139	176
1_2088	81	57	54	37	40	49	86	95	67	228	190	187	112	259	378	168	317	374	270	347	391
1_2089	58	35	62	19	33	20	40	49	34	118	102	124	71	172	228	90	172	185	117	189	199
1_209	740	518	615	325	423	476	649	660	518	536	557	580	500	440	644	442	573	519	565	545	541
1_2090	110	64	67	36	43	63	108	114	88	289	274	280	120	361	397	217	421	436	288	416	461
1_2091	59	44	39	23	26	46	68	72	48	185	171	151	90	246	298	120	259	310	232	284	339
1_2092	74	55	66	40	35	31	71	82	54	220	153	171	96	245	287	139	279	355	231	348	334
1_2093	57	44	53	28	33	48	66	63	75	205	199	166	92	245	320	178	313	273	246	292	335
1_2094	79	38	43	25	22	22	61	54	41	127	116	90	64	174	193	108	183	235	184	201	228
1_2095	91	94	57	48	51	70	108	141	85	288	261	275	163	370	502	246	467	528	410	439	490
1_2096	29	12	26	14	9	17	47	29	25	110	105	71	37	100	124	71	111	112	123	170	183
1_2097	91	25	43	24	17	51	49	46	45	136	114	145	107	218	251	157	251	314	158	191	175
1_2098	141	138	96	126	101	254	167	194	161	788	691	755	414	931	1267	634	1080	1291	924	993	1017
1_2099	31	19	35	10	10	25	29	22	32	113	127	107	24	32	61	26	44	39	219	177	167
1_21	95	82	84	160	174	200	84	115	70	63	75	81	243	223	309	211	265	289	71	84	66
1_210	327	303	229	144	188	232	325	418	298	290	278	316	312	245	350	282	328	304	288	253	282
1_2100	17	19	11	15	10	15	13	25	18	16	26	28	23	43	40	27	26	38	42	26	21
1_2101	17	6	1	3	0	0	0	2	1	0	1	1	0	2	0	0	3	2	0	0	2
1_2102	123	14	28	6	3	4	11	3	5	0	0	2	7	4	6	8	4	7	2	3	5
1_2103	35	17	16	5	3	4	2	11	2	6	5	2	15	10	15	12	14	13	10	4	2
1_2104	25	5	6	3	1	2	7	10	0	5	7	4	8	6	12	3	8	6	2	3	3
1_2105	46	7	14	4	3	3	8	9	5	2	2	3	4	10	5	7	13	5	4	4	8
1_2106	22	5	12	1	0	5	1	2	6	2	0	6	0	2	1	2	4	8	1	2	2
1_2107	217	66	93	21	23	28	40	36	24	28	26	51	55	47	55	39	48	37	36	29	29
1_2108	28	15	6	3	7	2	8	10	9	7	5	10	9	4	11	7	5	8	5	11	6
1_2109	16	5	0	2	3	0	2	4	2	3	1	3	2	1	5	4	4	5	5	3	4
1_211	495	555	516	302	360	477	752	816	593	566	615	667	488	349	498	381	494	417	647	658	659
1_2110	4	4	0	5	5	3	3	6	6	2	4	6	4	6	7	2	6	3	2	3	5
1_2111	44	9	12	2	6	3	4	5	8	6	3	9	8	14	8	10	10	6	7	7	7
1_2112	28	9	12	1	2	0	2	9	1	2	3	1	5	11	11	4	9	1	8	3	2
1_2113	14	5	7	5	0	2	4	4	3	0	2	0	1	4	3	2	3	7	1	0	3
1_2114	160	46	55	9	13	11	11	17	26	10	13	6	29	15	21	28	30	27	18	13	14
1_2115	124	45	43	28	23	28	34	40	26	21	23	16	38	29	31	31	33	35	26	30	40
1_2116	167	38	55	13	26	16	26	30	18	18	18	21	33	25	31	22	38	40	34	14	21
1_2117	209	45	82	21	13	25	30	25	29	23	15	27	51	41	57	52	47	64	27	16	23
1_2118	33	16	9	4	7	5	14	8	7	8	3	5	15	13	18	11	24	18	4	10	10
1_2119	3	7	5	2	3	3	3	1	0	2	3	4	19	12	19	14	14	11	3	1	4
1_212	1321	1450	1309	577	637	768	1747	1732	1435	1321	1362	1565	960	696	958	732	961	788	1340	1292	1203
1_2120	31	6	8	2	4	3	8	7	7	5	6	4	19	16	22	8	29	15	2	5	6
1_2121	33	32	16	22	29	33	18	27	18	19	28	27	130	97	148	89	124	129	20	26	21
1_2122	163	165	139	119	139	174	160	145	154	372	453	445	506	390	568	384	508	506	480	474	482
1_2123	376	391	248	179	170	214	530	550	453	880	955	773	509	256	408	378	459	398	875	735	748
1_2124	184	208	191	130	136	202	303	307	270	178	205	195	180	246	386	186	356	340	263	229	226
1_2125	79	84	81	80	80	64	96	95	102	68	77	94	55	84	122	61	143	140	60	62	87
1_2126	102	107	105	103	101	145	112	130	112	161	195	212	287	248	331	207	313	328	244	194	176
1_2127	282	305	261	199	225	260	373	438	362	513	411	398	143	1117	1464	435	981	1030	665	892	1033
1_2128	123	126	148	83	98	109	141	174	141	210	157	166	80	457	570	210	387	508	259	375	459
1_2129	863	812	805	596	611	783	1211	1181	979	1697	1300	1459	517	3415	4189	1333	3121	3572	1848	2678	2927
1_213	2776	3871	1250	256	397	151	3434	3979	2920	113	96	113	67	55	84	55	79	77	96	122	128
1_2130	116	110	146	239	181	290	99	118	84	69	97	114	312	255	337	144	195	233	129	80	94
1_2131	446	492	441	266	326	418	585	653	464	426	454	440	589	365	411	274	355	420	518	501	491
1_2132	3861	4571	5108	3427	3895	5128	2989	3538	2430	4623	5745	4772	3876	1524	2178	2068	2083	1811	4072	3713	3495
1_2133	126	88	83	69	71	98	102	135	77	111	95	132	158	111	205	114	112	142	110	102	89
1_2134	154	153	122	89	100	115	191	212	163	190	146	219	151	154	224	101	185	146	214	148	172
1_2135	877	881	631	251	327	405	615	720	585	425	403	334	210	167	264	138	236	202	487	318	276
1_2136	779	824	570	237	272	381	619	662	529	365	349	323	195	164	245	153	213	178	415	305	254
1_2137	754	813	582	225	285	398	663	764	660	381	369	365	211	174	266	170	199	164	424	318	352
1_2138	571	618	433	162	229	275	493	608	502	283	312	304	146	131	226	108	165	135	358	301	294
1_2139	533	551	382	178	210	315	532	553	483	293	287	252	160	124	184	126	155	138	380	262	285
1_214	1639	2467	880	170	229	90	2186	2416	1761	91	98	93	75	81	94	66	72	85	92	83	113
1_2140	467	557	416	149	179	233	460	536	462	276	295	267	165	144	204	118	164	158	346	279	277
1_2141	484	573	456	162	194	273	494	597	484	275	325	283	175	170	213	105	159	149	375	262	276
1_2142	318	386	337	151	170	193	367	335	297	187	202	237	162	158	215	112	156	158	261	159	170
1_2143	789	959	907	565	571	793	1124	1361	975	602	759	770	486	402	615	386	459	448	788	655	667
1_2144	375	594	399	245	292	330	625	633	473	633	614	610	369	291	499	237	415	357	1636	611	667
1_2145	4581	5364	4866	2089	2333	3091	5506	5607	4508	2765	3038	2927	1730	1051	1675	1262	1764	1453	2932	2802	2755
1_2146	464	505	510	188	197	248	425	507	413	481	504	525	226	112	213	130	180	149	459	422	415
1_2147	765	808	832	241	260	374	704	885	657	711	754	780	244	164	295	157	275	223	678	595	589
1_2148	909	982	1013	280	350	442	880	1120	868	792	939	1043	363	154	309	213	290	224	800	782	715
1_2149	370	406	383	114	125	171	344	441	314	323	391	365	117	63	119	93	95	102	346	319	312
1_215	636	839	405	46	58	46	1060	1170	903	53	47	54	46	25	31	26	27	35	54	53	57
1_2150	389	456	413	154	164	239	380	499	362	319	367	359	148	74	119	103	95	87	349	299	285
1_2151	255	297	238	99	90	121	267	376	247	173	256	340	112	68	122	75	56	56	225	253	160
1_2152	131	234	184	77	90	91	173	266	190	103	230	334	106	48	91	46	30	24	141	224	77
1_2153	626	1028	777	321	358	448	934	1172	888	411	762	841	347	188	322	231	159	159	640	709	385
1_2154	270	470	337	129	157	188	410	571	472	219	414	517	170	49	104	73	50	49	272	357	183
1_2155	4790	5350	4565	1482	1548	2116	4330	5021	3566	3158	3103	3209	1461	883	1464	1013	1184	989	2767	2648	2633
1_2156	3077	3187	2891	996	1077	1269	2915	2943	2383	2121	2001	2500	1025	685	1117	650	907	780	1631	1790	1714
1_2157	1683	1739	1618	474	527	777	1404	1580	1255	1272	1381	1523	607	369	571	416	500	501	1077	1065	1011
1_2158	1399	1460	1265	450	461	607	1334	1446	1177	1115	1125	1168	501	308	489	372	431	344	1001	993	1018
1_2159	389	445	323	86	118	134	361	499	372	307	325	274	131	84	137	109	134	103	345	312	343
1_216	363	424	220	27	43	38	488	547	427	28	34	37	47	31	40	30	34	32	49	35	36
1_2160	1023	1097	966	376	415	467	1106	1219	870	782	854	992	433	221	437	293	389	334	727	798	825
1_2161	1995	2242	1817	801	867	1103	2224	2514	1925	1829	1962	1760	943	570	993	726	928	762	1744	1625	1784
1_2162	1177	1275	1067	520	608	644	1224	1639	1134	1062	1109	1197	574	453	632	413	580	518	1153	1167	1177
1_2163	1129	1240	1429	856	907	1013	1687	2029	1559	1640	1845	1841	1226	1025	1400	803	1229	1093	2067	2087	2093
1_2164	53	32	33	18	22	20	36	29	24	19	19	25	25	19	32	5	18	11	19	21	18
1_2165	95	34	35	12	16	23	26	25	21	15	22	13	19	24	26	10	23	23	9	14	12
1_2166	45	33	28	16	9	15	28	30	30	19	20	10	19	21	25	17	18	24	18	7	10
1_2167	31	19	19	17	22	20	8	29	8	19	13	16	29	26	33	24	18	20	12	6	10
1_2168	33	15	14	4	5	12	9	9	10	9	7	11	21	16	22	9	14	14	8	6	15
1_2169	270	45	105	15	24	18	15	15	16	11	13	13	28	11	24	19	17	18	6	12	16
1_217	1358	1262	733	102	141	99	1035	1209	898	101	111	111	128	113	140	98	112	139	117	112	103
1_2170	170	45	74	12	16	20	22	30	21	15	6	16	17	24	33	12	18	28	19	31	19
1_2171	111	32	27	15	15	19	21	27	20	12	12	18	23	12	28	9	12	26	9	12	10
1_2172	30	13	18	5	6	8	7	8	3	5	3	4	5	5	7	0	3	6	4	2	3
1_2173	140	41	75	18	16	27	32	26	23	16	23	15	21	15	28	24	29	18	15	26	19
1_2174	72	51	46	16	27	30	32	30	28	21	34	20	22	20	22	20	22	26	24	24	20
1_2175	3	0	1	9	3	5	4	2	0	0	0	2	4	0	2	4	3	1	1	1	2
1_2176	4	2	1	0	6	2	1	6	0	3	1	0	5	1	0	2	4	1	0	1	1
1_2177	3	1	4	6	2	2	4	3	5	2	2	2	3	3	3	4	3	2	4	5	2
1_2178	53	24	24	4	13	9	22	32	28	12	13	8	15	9	10	5	11	10	14	15	20
1_2179	11	9	7	6	4	0	5	10	8	7	6	3	3	9	7	5	5	5	4	3	7
1_218	2	9	4	0	2	3	1	11	6	3	1	1	2	2	2	0	1	0	1	1	0
1_2180	19	11	7	5	4	13	20	17	20	7	8	21	18	15	34	10	21	22	14	11	15
1_2181	60	38	34	14	23	19	16	36	17	35	23	24	27	20	38	21	32	44	24	21	38
1_2182	31	9	13	3	1	5	3	5	0	2	1	1	3	2	5	0	4	3	3	2	0
1_2183	22	12	8	9	8	15	5	7	8	5	4	10	26	21	23	19	20	13	3	3	7
1_2184	297	323	300	135	201	222	356	432	308	542	552	658	383	209	324	268	298	299	511	505	513
1_2185	887	883	873	411	478	640	1178	1329	1140	918	987	1056	567	441	701	450	573	549	1109	942	995
1_2186	419	403	361	169	215	265	546	569	454	414	463	476	234	192	274	179	263	263	477	448	452
1_2187	237	328	284	149	186	227	404	484	372	424	510	412	178	94	153	129	147	134	557	563	573
1_2188	268	255	241	136	131	210	407	498	318	277	311	324	192	203	252	173	210	220	421	369	351
1_2189	182	56	79	11	20	24	36	30	33	30	26	26	26	24	48	27	25	31	31	22	25
1_219	36	28	13	6	11	4	21	10	18	8	11	10	21	7	9	13	10	12	5	3	11
1_2190	578	541	611	288	365	424	167	204	147	291	380	374	381	179	207	164	155	141	183	195	176
1_2191	40	60	39	16	18	33	48	37	32	107	104	84	57	75	85	40	53	43	129	72	70
1_2192	215	149	151	92	140	136	102	124	97	70	55	92	120	160	186	130	156	186	60	74	57
1_2193	2	2	2	0	0	0	0	0	1	1	3	2	0	2	0	2	0	1	0	0	0
1_2194	382	191	212	101	87	124	135	177	105	115	114	111	148	175	249	116	189	168	128	101	99
1_2195	272	164	172	69	50	77	125	151	120	105	137	126	109	95	108	67	117	90	116	110	100
1_2196	102	109	100	41	78	84	92	120	98	94	85	100	124	93	116	62	85	78	143	92	94
1_2197	252	214	221	92	111	122	201	184	155	131	209	190	171	171	230	134	203	142	254	196	174
1_2198	94	98	99	36	39	50	174	182	140	146	120	159	51	40	86	41	51	34	178	156	127
1_2199	32	31	29	21	14	30	34	39	22	8	18	22	42	31	46	35	32	39	24	18	19
1_22	188	123	118	109	111	174	126	105	78	99	120	117	238	223	281	170	223	278	105	118	95
1_220	250	68	73	23	28	34	40	66	29	35	25	38	44	53	57	37	50	42	45	24	32
1_2200	84	25	26	7	4	15	15	15	11	8	9	10	15	16	20	13	5	15	5	4	5
1_2201	144	83	92	31	35	50	52	82	59	47	37	46	80	66	77	63	54	58	43	48	32
1_2202	694	839	1032	521	573	728	516	656	419	1066	1369	1224	779	413	588	464	478	463	1170	1132	1155
1_2203	9	11	6	22	16	23	12	13	13	4	15	25	21	12	26	6	9	1	16	19	8
1_2204	17	6	20	16	23	36	10	15	18	15	11	15	20	24	19	5	13	25	11	8	12
1_2205	61	42	32	29	41	56	31	45	27	25	27	32	29	40	35	27	39	35	30	29	36
1_2206	69	79	84	120	108	164	69	93	71	25	27	15	51	34	58	39	36	55	28	30	26
1_2207	80	88	63	27	35	37	134	163	114	51	50	52	43	35	73	31	50	48	62	77	67
1_2208	210	167	123	58	85	79	252	263	184	119	154	159	125	109	209	96	114	138	162	160	182
1_2209	208	142	114	60	68	98	162	182	126	104	86	135	142	151	160	80	141	140	104	94	125
1_221	22	13	15	4	1	5	8	3	6	9	13	15	12	17	11	13	9	12	24	10	17
1_2210	143	120	122	71	75	102	160	174	158	150	154	152	133	107	152	114	176	143	176	147	147
1_2211	86	70	47	38	39	60	32	59	38	38	36	28	69	64	88	55	65	82	25	38	24
1_2212	248	167	180	95	104	144	123	147	92	120	145	126	180	193	261	145	223	181	113	100	84
1_2213	123	118	100	62	61	95	166	189	145	104	149	141	89	100	98	72	114	98	138	124	122
1_2214	7	4	3	6	0	11	7	5	2	5	12	12	11	10	4	5	5	8	12	7	9
1_2215	26	5	17	7	2	9	8	6	4	4	11	2	20	11	13	14	10	14	7	6	10
1_2216	2	0	1	2	0	1	1	0	1	0	0	0	3	3	6	3	4	3	0	0	1
1_2217	2	2	5	8	8	15	1	2	1	3	5	8	13	21	25	7	18	19	4	2	4
1_2218	19	44	41	39	55	63	48	66	36	87	65	103	79	107	149	55	74	77	59	227	158
1_2219	2914	3179	3093	1450	1598	1934	2840	2961	2276	2984	3142	3797	2025	2082	2746	1690	2293	2106	2907	2933	2980
1_222	12	12	5	0	3	3	6	4	5	2	0	2	3	4	4	6	4	1	2	2	2
1_2220	3349	3754	3099	1319	1510	1915	3720	4207	3129	3619	3834	3661	1786	1325	1932	1251	1741	1640	4162	3751	3709
1_2221	16	12	12	19	17	24	12	10	8	4	7	8	44	54	66	35	30	45	3	5	9
1_2222	18	11	14	10	14	21	13	8	12	5	14	9	29	45	44	20	28	28	19	14	14
1_2223	259	300	281	122	154	165	292	366	273	290	356	358	195	184	204	125	159	144	327	351	364
1_2224	94	105	109	45	39	39	169	190	137	193	222	215	49	87	106	57	78	72	209	199	194
1_2225	531	598	582	226	245	330	763	958	714	910	1049	1032	309	727	890	413	603	590	1274	1185	1049
1_2226	38	34	27	36	42	41	39	54	45	20	30	30	53	52	63	31	36	48	37	19	21
1_2227	0	0	0	0	0	0	0	2	0	0	0	0	0	0	0	0	0	0	0	0	0
1_2228	148	97	132	60	58	65	72	123	73	22	16	20	45	59	69	43	50	69	21	19	21
1_2229	105	67	81	39	51	67	65	83	61	36	30	36	63	61	94	41	58	83	62	30	36
1_223	5	8	2	1	4	4	9	3	1	1	2	7	4	6	15	1	5	6	5	7	5
1_2230	185	84	117	43	62	74	98	133	110	51	51	66	101	88	101	62	110	112	62	45	47
1_2231	148	99	120	69	77	108	116	182	143	59	60	51	67	63	94	43	103	98	61	46	51
1_2232	1552	1674	1310	665	754	886	1741	1875	1579	1353	1424	1373	726	584	872	621	892	810	1764	1406	1456
1_2233	880	923	688	364	398	503	1237	1322	1036	466	473	420	293	339	473	216	355	328	617	492	517
1_2234	755	942	832	260	366	447	1717	1902	1412	1366	1600	1546	445	284	415	358	434	393	1977	1702	1736
1_2235	51	12	25	6	13	20	17	20	20	11	11	16	22	32	37	17	13	27	11	17	6
1_2236	51	32	19	33	22	28	36	38	51	33	30	35	44	50	52	40	47	45	37	39	35
1_2237	39	34	28	31	41	41	38	32	25	32	28	33	47	43	58	33	43	48	34	30	38
1_2238	15	7	6	3	3	5	6	7	5	4	7	8	14	5	12	11	6	15	9	3	5
1_2239	113	33	36	17	19	30	21	24	16	23	27	28	62	61	78	41	67	59	46	26	33
1_224	5	5	2	1	2	3	7	8	2	5	2	4	10	4	5	3	5	7	2	5	2
1_2240	16	17	17	11	9	14	6	13	9	18	21	19	14	14	17	4	11	10	14	8	16
1_2241	173	120	147	33	54	62	71	119	79	113	112	129	68	76	77	73	74	82	126	99	111
1_2242	205	142	135	48	52	71	145	120	126	60	49	62	49	55	76	54	81	74	65	71	61
1_2243	124	79	63	16	33	39	98	94	68	15	21	26	19	25	43	15	41	26	25	38	27
1_2244	33	21	15	9	6	10	29	25	24	7	7	5	4	8	4	1	3	10	6	5	3
1_2245	60	39	36	10	16	16	68	87	49	5	6	9	15	14	14	12	16	8	13	8	10
1_2246	187	29	72	4	2	14	9	24	19	10	9	7	15	14	11	7	15	12	7	10	7
1_2247	149	143	97	49	47	46	254	227	202	55	32	43	83	81	103	50	76	77	36	43	52
1_2248	7	10	13	11	3	3	11	11	10	13	13	24	22	5	24	8	12	7	11	11	18
1_2249	123	71	64	40	52	81	88	99	93	94	99	138	103	57	99	57	107	85	111	61	103
1_225	31	35	22	17	31	18	28	30	24	21	30	37	50	28	59	24	43	34	35	27	33
1_2250	566	545	592	223	226	333	476	553	421	1325	1890	1739	968	413	545	423	478	426	1465	754	712
1_2251	219	247	218	128	144	197	382	438	319	284	319	279	218	206	266	181	244	203	379	326	352
1_2252	4	10	8	4	3	2	8	5	4	2	5	3	2	1	2	4	3	2	4	2	1
1_2253	27	31	35	28	22	49	86	126	60	121	99	101	31	113	173	58	155	137	228	182	175
1_2254	69	45	58	53	60	67	154	149	138	92	86	74	45	145	176	91	204	174	183	143	122
1_2255	733	1030	670	200	236	147	3973	3967	3392	54	38	47	34	110	147	108	144	144	104	158	177
1_2256	1315	1636	961	154	255	179	6347	6866	5674	93	62	69	51	193	320	165	263	259	144	250	220
1_2257	2832	3190	2216	519	533	435	8935	9186	7551	188	117	194	52	578	821	350	553	638	247	319	367
1_2258	332	316	175	96	116	105	658	673	588	318	259	226	127	324	428	233	329	324	412	389	366
1_2259	168	118	100	72	91	113	200	210	152	73	67	58	110	63	121	77	89	105	80	67	79
1_226	1747	1851	1677	1039	1116	1437	1773	1873	1453	1150	1167	1160	1027	939	1316	865	1073	987	1223	1100	1104
1_2260	275	320	277	169	160	223	458	516	419	176	209	208	191	117	188	102	135	122	227	244	231
1_2261	1200	1313	1088	524	612	679	1796	1690	1468	395	321	442	228	196	321	156	292	238	487	387	371
1_2262	230	319	215	101	122	202	373	371	315	78	70	47	38	45	45	35	46	62	123	80	86
1_2263	9	16	11	8	5	9	15	14	5	12	5	10	13	14	4	8	4	13	3	6	11
1_2264	78	37	41	29	33	47	41	49	27	40	35	39	91	93	116	65	103	111	55	60	49
1_2265	10	5	4	10	6	6	2	2	6	9	9	6	18	19	25	12	23	15	17	16	17
1_2266	30	66	20	23	17	29	17	19	14	13	20	23	43	35	53	35	32	34	20	15	32
1_2267	311	1530	101	16	22	17	197	212	206	5	8	16	23	25	26	11	26	23	5	9	12
1_2268	1368	6439	380	78	113	70	755	983	828	28	26	30	78	55	52	31	62	61	19	24	24
1_2269	635	757	695	329	399	460	641	803	585	744	906	998	613	513	628	466	485	496	793	866	767
1_227	335	225	248	124	144	204	264	277	193	549	660	684	404	275	457	297	371	302	651	619	723
1_2270	536	521	390	326	359	435	450	505	393	379	431	444	445	460	654	331	454	481	518	423	445
1_2271	204	193	174	136	132	232	126	151	101	281	290	322	353	350	420	274	342	358	710	269	313
1_2272	457	518	482	204	190	274	618	687	488	441	475	495	250	147	212	186	192	206	528	516	506
1_2273	259	103	109	74	41	71	659	412	528	975	984	1405	693	288	454	492	434	326	1149	614	677
1_2274	87	42	20	32	17	33	348	284	320	760	798	813	485	175	297	337	270	240	923	412	446
1_2275	100	61	29	38	30	37	464	369	455	1318	1386	1535	803	287	459	609	465	418	1374	706	664
1_2276	5	0	1	0	0	0	2	1	0	0	0	1	3	0	1	0	1	1	1	2	0
1_2277	49	31	31	41	25	56	38	34	18	75	98	99	109	83	88	57	78	87	156	164	122
1_2278	6	2	3	1	4	6	1	4	3	1	8	5	1	5	11	4	11	5	3	4	10
1_2279	17	26	16	15	11	16	37	46	18	25	27	24	10	8	14	3	6	9	31	36	27
1_228	367	526	272	113	157	123	457	544	414	351	314	402	266	176	231	189	260	175	316	307	329
1_2280	612	653	507	326	338	383	685	709	611	924	947	1070	485	377	560	360	532	461	962	896	875
1_2281	214	195	135	70	74	101	327	325	256	205	221	232	119	113	130	113	109	109	255	234	208
1_2282	380	493	498	246	256	301	474	628	430	795	965	972	453	213	318	285	270	237	1003	901	825
1_2283	2191	2441	2403	676	813	1000	2961	3342	2400	2254	2472	3030	1097	1766	2188	957	1451	1299	2524	2519	2424
1_2284	339	326	286	210	216	339	484	551	465	317	324	365	537	651	862	396	550	562	401	400	382
1_2285	253	240	222	148	146	211	422	461	400	266	234	283	376	323	411	228	343	408	332	298	375
1_2286	174	138	134	105	129	141	173	183	142	147	154	174	339	179	235	219	247	348	216	183	183
1_2287	161	183	121	147	190	206	219	232	199	215	218	199	535	260	394	331	420	514	262	207	211
1_2288	715	724	606	489	577	682	698	805	634	601	586	657	941	717	933	836	1055	1244	701	534	596
1_2289	85	76	87	126	133	123	131	139	116	41	51	46	118	108	143	122	175	131	28	34	32
1_229	243	330	211	148	169	149	316	414	271	343	426	411	318	283	352	235	271	261	421	395	348
1_2290	227	191	218	113	149	157	246	331	224	246	251	283	169	115	140	102	149	148	281	286	265
1_2291	313	414	363	238	236	294	485	574	439	501	556	618	388	227	285	215	241	245	632	549	528
1_2292	366	311	300	143	218	225	490	510	411	309	346	356	455	372	451	283	334	372	417	387	385
1_2293	3660	4151	3828	2555	2601	3174	3760	4735	3465	5305	6330	5203	3228	1868	2721	2201	2750	2255	5785	6074	5744
1_2294	309	341	330	143	138	218	337	430	309	339	386	448	329	218	317	209	246	243	399	385	304
1_2295	993	1164	1018	455	560	681	1059	1194	963	1265	1394	1365	899	587	813	599	744	704	1190	1150	1209
1_2296	346	392	356	151	186	219	461	562	373	425	469	451	253	162	249	171	206	160	447	470	450
1_2297	675	799	735	360	354	516	1139	1348	952	904	1081	1129	562	448	592	369	492	458	1071	1112	1120
1_2298	30	41	41	26	25	37	28	27	18	41	51	48	64	32	54	42	37	29	45	35	47
1_2299	211	203	172	140	124	198	226	252	187	176	213	234	250	207	282	171	227	232	206	179	182
1_23	10	3	5	7	14	11	2	6	7	9	5	7	27	15	41	18	31	28	15	7	12
1_230	324	339	302	114	109	127	289	303	236	250	323	332	236	128	202	151	171	164	289	270	293
1_2300	3	3	4	2	0	4	2	5	4	0	1	1	6	9	11	2	5	7	4	0	0
1_2301	25	8	15	10	6	15	5	3	1	1	10	6	12	24	27	7	16	16	4	7	5
1_2302	28	17	25	10	8	16	19	9	15	18	19	18	11	33	30	24	20	17	16	13	7
1_2303	4	4	3	6	3	4	1	0	1	0	2	0	2	2	5	4	2	3	0	0	1
1_2304	10	4	10	28	18	39	4	5	8	3	4	5	6	9	7	6	5	6	10	1	7
1_2305	219	206	256	232	220	294	173	218	173	275	315	293	231	208	309	197	250	245	263	269	286
1_2306	38	18	31	17	15	20	11	9	7	15	12	14	21	16	21	17	15	20	10	14	13
1_2307	0	0	0	0	0	0	0	0	0	0	0	0	0	0	0	0	0	0	0	0	0
1_2308	0	1	1	0	0	1	0	0	0	0	0	0	0	0	0	0	0	0	0	0	0
1_2309	0	0	1	0	0	0	0	0	0	0	0	0	1	1	0	0	0	0	1	0	0
1_231	696	835	756	375	384	427	618	683	495	765	756	847	457	356	507	310	436	368	663	701	691
1_2310	0	0	0	0	0	0	0	0	0	0	0	0	0	0	0	0	0	0	0	0	0
1_2311	0	0	0	0	0	0	0	0	0	0	0	0	0	0	0	0	0	0	0	0	0
1_2312	13	6	7	1	1	3	3	2	0	4	1	2	2	1	1	2	2	1	0	0	0
1_2313	0	0	0	0	0	0	0	0	0	0	0	0	0	0	0	0	0	0	0	0	0
1_2314	59	22	52	47	51	63	41	33	26	14	12	24	10	9	18	7	15	8	10	12	7
1_2315	159	142	196	347	345	537	266	287	244	51	70	61	51	67	77	50	60	61	54	48	53
1_2316	132	126	203	217	267	440	231	255	205	58	64	51	42	60	79	39	55	50	46	51	35
1_2317	163	137	208	324	281	425	233	240	202	102	74	88	47	43	71	42	48	45	55	44	48
1_2318	265	200	291	312	267	576	223	297	245	96	86	82	33	27	57	30	35	51	21	32	38
1_2319	1094	807	1630	2078	2013	3908	1549	1498	1415	453	464	432	227	201	368	157	230	253	161	191	204
1_232	141	145	109	61	71	108	242	230	181	115	91	144	157	139	186	117	171	174	116	122	99
1_2320	63	45	126	140	94	239	63	80	80	17	13	30	9	8	16	6	14	11	8	13	9
1_2321	85	47	133	166	126	345	91	79	82	34	27	37	14	10	23	14	19	21	10	11	8
1_2322	1	1	0	1	0	1	0	1	0	0	1	1	2	0	0	0	0	0	0	0	1
1_2323	552	579	489	925	970	1243	523	440	324	526	419	386	774	796	1372	1095	1586	1278	267	233	326
1_2324	536	594	380	175	242	288	755	891	676	199	183	161	299	233	376	291	329	309	224	188	178
1_2325	58	34	34	23	28	34	37	34	29	50	51	50	42	38	49	35	44	51	64	67	49
1_2326	313	180	223	91	106	155	169	209	173	214	248	254	292	176	226	180	189	185	299	230	214
1_2327	331	344	319	204	191	257	332	333	263	484	509	564	459	256	358	304	345	337	602	451	432
1_2328	15869	19535	15314	7733	7733	11659	17943	16394	13267	61608	71188	71016	42917	14064	22104	21442	23321	17551	86239	49880	42093
1_2329	677	751	637	323	326	444	1225	1378	1075	818	784	838	459	437	561	345	446	398	1017	835	890
1_233	31	41	38	26	24	50	68	75	53	32	40	30	42	44	54	28	46	41	53	30	51
1_2330	976	1219	900	361	481	644	1485	1580	1252	647	691	678	426	273	446	255	451	331	746	641	725
1_2331	506	418	393	206	222	289	1038	1191	950	427	502	497	440	289	373	252	326	342	570	563	543
1_2332	8564	9955	9230	4475	5311	6398	8999	9270	7823	8020	8486	8402	6264	4077	5674	4763	5465	5103	7700	7417	7662
1_2333	30	35	33	64	55	74	34	35	30	40	43	38	81	59	74	33	53	39	22	31	35
1_2334	10	1	6	3	3	1	0	7	2	0	1	5	0	3	0	0	2	2	2	1	1
1_2335	4	1	0	0	0	1	0	2	0	0	0	1	0	0	0	0	0	0	0	0	0
1_2336	18	24	18	9	10	17	23	22	17	14	17	14	7	9	8	4	3	4	15	11	16
1_2337	514	553	512	245	261	361	566	642	530	446	498	534	251	183	301	208	323	275	511	519	494
1_2338	10571	12566	12676	3984	4655	6457	8820	10694	7434	3985	4345	4307	1534	941	1383	1101	1263	1256	2871	3428	3739
1_2339	3175	3669	3737	991	1248	1748	2130	2654	1840	1239	1280	1219	418	379	602	359	519	519	892	950	1001
1_234	1183	1379	1099	1017	1071	1420	1219	1334	996	810	883	835	2563	4444	5021	2039	3217	3574	1187	924	960
1_2340	1	2	1	2	0	0	1	2	1	1	1	1	0	2	4	0	0	2	0	1	0
1_2341	51	53	71	68	58	61	59	69	38	27	26	28	44	360	496	113	303	375	23	20	27
1_2342	263	288	241	65	81	91	435	440	324	202	233	240	29	514	679	134	389	408	334	284	261
1_2343	2468	3005	3046	809	986	1053	3621	3928	2619	221	157	153	24	1861	2142	257	1171	1677	124	551	665
1_2344	8210	8892	9183	2339	2764	2820	10928	12757	8318	699	440	511	66	4848	5963	815	3593	4399	408	1889	2500
1_2345	1453	1678	1769	447	500	579	2110	2401	1621	138	87	123	7	968	1211	168	675	806	80	408	542
1_2346	10256	11132	10941	3181	3649	3708	16520	17978	12772	1136	771	947	78	6261	8468	1279	5089	5635	744	3403	4572
1_2347	2031	1887	1932	1643	1333	3068	3564	3336	2621	578	304	378	75	11345	14863	2167	9566	10813	349	2941	4536
1_2348	1249	1268	1246	919	766	1592	2164	2092	1462	329	167	233	72	6266	7541	1047	4753	5557	176	1203	2009
1_2349	705	870	822	573	585	864	1302	1373	903	218	105	169	43	3714	4501	547	2845	3037	124	614	1036
1_235	239	148	175	105	154	138	363	369	286	406	338	464	624	877	1052	440	750	849	508	506	525
1_2350	7	6	8	15	20	32	6	7	3	6	2	5	3	9	8	4	7	6	8	7	7
1_2351	4	2	0	0	0	6	2	3	1	1	2	1	2	3	4	3	1	3	0	0	0
1_2352	82	35	52	17	12	30	48	31	32	12	19	27	21	28	32	12	18	26	24	16	22
1_2353	14	7	3	10	6	2	14	16	4	10	3	6	18	14	15	7	11	14	15	3	9
1_2354	15	11	19	22	11	18	17	18	18	14	12	8	34	15	43	17	24	29	13	22	13
1_2355	1	0	0	1	0	1	3	2	1	1	1	1	2	0	0	2	2	1	1	5	3
1_2356	36	24	31	17	17	23	24	37	17	26	18	10	43	40	51	25	42	32	37	40	39
1_2357	25	32	22	23	15	14	34	20	12	12	14	26	33	29	39	22	42	37	22	25	26
1_2358	29	18	19	27	31	29	41	33	37	21	17	26	85	83	136	52	74	99	27	25	34
1_2359	598	551	463	230	287	318	654	672	535	403	463	522	553	471	594	319	445	477	529	460	471
1_236	154	116	111	97	115	139	94	136	93	124	119	145	825	804	983	494	698	938	117	162	140
1_2360	319	414	368	277	325	352	323	331	227	400	480	521	575	449	560	356	473	431	432	388	429
1_2361	174	169	165	61	88	107	170	216	197	139	156	181	110	119	171	75	136	102	224	187	196
1_2362	349	525	464	232	277	295	635	643	522	269	268	419	275	232	324	147	185	206	602	406	438
1_2363	3563	5410	3678	1544	1836	2218	6103	5570	4816	3391	2983	3665	1908	1608	2194	1102	1629	1566	5802	3183	3183
1_2364	2384	3778	2293	953	1290	1609	4065	3652	2966	2042	1878	1977	1053	777	1185	693	969	977	3366	1944	1837
1_2365	5697	8420	5733	2033	2366	3006	6780	6455	5112	3850	3644	3992	1977	1583	2335	1388	2043	1936	6391	3428	3588
1_2366	1834	2953	1891	666	836	1021	1861	2056	1475	1269	1114	1335	714	571	871	486	692	688	2146	1180	1196
1_2367	603	893	692	209	253	349	705	735	566	455	425	580	373	325	453	234	313	351	887	472	464
1_2368	311	482	340	114	145	174	314	326	243	252	255	256	239	215	275	138	215	189	395	248	226
1_2369	37	33	36	14	16	26	21	17	15	30	35	47	58	40	57	21	33	46	31	44	42
1_237	479	533	394	158	185	177	828	943	711	366	376	377	97	249	369	119	259	253	511	523	515
1_2370	76	93	93	43	47	72	81	129	60	263	276	304	118	86	122	52	86	82	444	304	260
1_2371	57	69	69	36	36	30	72	65	57	128	136	241	81	68	74	52	78	51	162	162	171
1_2372	46	54	47	28	28	39	53	51	35	111	123	131	58	62	83	58	65	76	127	112	141
1_2373	836	756	828	286	342	518	696	664	601	1671	1779	1899	824	679	996	704	876	866	1535	1652	1637
1_2374	950	960	990	430	441	690	945	937	756	2081	2400	2424	1027	698	1152	865	1103	968	2120	2111	2260
1_2375	747	770	825	396	395	583	832	751	653	1899	2050	1936	814	622	945	675	929	828	1818	1929	2036
1_2376	169	161	149	73	80	143	175	209	131	409	454	414	261	181	225	200	222	198	529	485	536
1_2377	564	412	505	321	315	581	685	651	521	1562	1844	1737	945	870	1059	754	1050	984	2073	2032	2180
1_2378	439	388	443	248	303	388	496	556	418	567	594	725	443	331	465	345	425	400	634	676	607
1_2379	14	11	20	14	14	23	26	31	26	8	12	12	14	7	14	5	17	12	18	9	14
1_238	172	201	180	104	144	169	266	297	196	270	272	293	257	196	258	154	198	199	431	296	292
1_2380	79	102	83	53	71	97	166	171	171	79	103	97	93	67	111	69	127	86	117	91	96
1_2381	158	90	89	47	63	59	115	127	95	78	101	94	72	57	63	65	67	77	87	76	65
1_2382	1184	1214	1332	700	805	986	1798	1713	1319	988	954	1112	487	969	1309	423	904	891	1375	1208	1422
1_2383	120	124	122	140	134	145	140	139	123	65	43	54	210	240	287	106	158	207	55	55	44
1_2384	6851	8088	8031	2716	3193	3833	7506	7740	6404	1922	1909	1879	1039	1346	1711	811	1263	1214	1885	1894	1906
1_2385	1292	1453	1411	544	605	689	1415	1491	1296	396	342	307	211	202	298	156	221	191	414	372	401
1_2386	5657	6830	6618	2340	2713	3276	6972	6776	5835	1671	1576	1687	930	1078	1399	789	986	1001	1680	1661	1744
1_2387	8654	9970	9874	3194	3799	4571	9968	9550	8385	2339	2263	2320	1266	1588	2016	1164	1589	1617	2117	2304	2412
1_2388	1490	1768	1815	521	673	789	1838	1565	1506	362	370	472	202	249	312	192	295	300	348	379	358
1_2389	1334	1560	1498	522	554	703	1604	1491	1329	351	366	358	201	225	315	153	244	250	315	334	376
1_239	3297	3805	2714	888	1113	1240	3971	4372	3360	3094	3005	2970	1370	1414	1992	1285	1805	1550	4047	3470	3415
1_2390	1759	1929	2085	582	785	885	1995	1865	1637	383	385	539	242	264	383	207	365	297	384	411	472
1_2391	2862	3283	3119	995	1219	1522	2946	3147	2622	820	684	642	402	458	654	375	485	478	796	799	859
1_2392	1116	1368	1469	326	444	555	1431	1366	1175	298	309	276	148	192	241	145	180	218	307	285	294
1_2393	3600	4084	3839	1373	1653	1853	3891	3731	3360	932	886	865	614	481	671	435	599	520	915	993	1000
1_2394	23315	26450	25503	7386	8850	11110	26391	26453	21883	5855	5540	5121	3149	2888	4186	2921	3997	4059	6441	6551	6628
1_2395	9417	10100	9643	2521	3069	3744	11320	10776	9037	2042	2002	2075	1180	1053	1411	1169	1726	1711	2365	2349	2477
1_2396	3174	3537	3371	829	1005	1321	3841	3837	3120	772	669	701	456	360	580	411	547	649	907	868	846
1_2397	10947	12633	11729	3618	4350	5233	16986	18603	14071	3376	3138	3027	1944	1642	2413	1883	2626	2546	4231	4017	3995
1_2398	5692	7259	7003	2649	3323	3884	13198	12378	9967	2214	2103	1934	1395	1206	1792	1280	1711	1942	2861	2892	2755
1_2399	1527	1679	1625	673	638	882	2857	3096	2314	569	525	553	331	328	532	336	474	468	758	729	745
1_24	33	19	32	31	34	36	11	11	11	33	23	44	74	61	124	58	82	98	20	28	30
1_240	1258	1308	1063	426	487	586	1933	2118	1703	1189	1191	1109	780	541	769	534	713	638	1387	1269	1240
1_2400	739	861	844	521	567	767	936	1093	764	1096	1250	1076	792	680	897	531	597	683	1345	1137	1127
1_2401	1320	1489	1392	482	570	657	2933	3103	2305	2474	2685	2469	795	421	727	526	716	635	3937	2871	2694
1_2402	88	93	99	42	45	62	178	173	138	128	90	88	104	77	130	65	100	110	170	110	130
1_2403	630	518	424	167	178	305	1086	1200	978	570	633	710	452	463	689	451	619	743	708	717	776
1_2404	306	348	236	131	115	163	485	500	406	332	340	247	161	229	293	190	258	207	470	422	361
1_2405	125	148	95	66	42	70	227	217	167	125	141	179	99	73	124	54	132	92	167	200	163
1_2406	679	823	490	230	250	363	1250	1206	1004	816	763	744	322	402	557	364	512	449	990	882	840
1_2407	122	129	123	87	103	118	220	203	174	130	182	205	148	135	140	89	157	149	177	164	178
1_2408	2324	2603	1949	1230	1313	2294	4565	4171	3676	15788	17303	18313	7427	4182	6328	5262	6743	5825	14392	13590	14028
1_2409	6992	8190	5559	2890	3147	5525	12766	11107	10501	42735	44811	39620	21248	13383	19370	16016	18577	17697	39285	33259	34489
1_241	1568	1763	1480	513	576	654	1791	2126	1536	1524	1612	1786	942	674	955	604	797	713	1733	1512	1507
1_2410	5	7	4	12	12	43	16	7	2	106	115	104	73	43	47	50	50	48	115	101	100
1_2411	16	17	29	54	41	95	12	16	11	245	280	227	160	96	145	117	134	131	293	273	264
1_2412	47	58	51	68	57	118	62	69	47	349	395	335	203	132	193	152	174	172	361	387	351
1_2413	823	1093	1208	492	490	653	1451	1669	1186	94	75	98	72	346	434	107	269	294	169	295	268
1_2414	1106	1314	1390	610	605	923	1931	2089	1590	113	73	87	41	404	501	97	374	314	198	333	365
1_2415	1477	1705	1642	818	833	1234	2508	2989	2180	167	93	130	55	416	556	131	399	410	242	477	467
1_2416	81	108	99	45	39	72	148	205	161	18	7	5	3	22	32	11	25	16	12	28	31
1_2417	507	515	475	213	209	304	869	783	692	80	54	65	21	114	161	35	130	117	101	159	143
1_2418	222	209	196	101	115	149	326	327	260	203	239	239	201	228	294	196	236	247	287	247	257
1_2419	361	425	445	212	235	282	609	690	509	489	516	533	298	243	330	255	362	276	624	546	544
1_242	19545	21763	19391	8236	9559	10987	15006	18299	12862	20688	22136	22986	13251	9096	12873	9921	10950	10106	19009	17082	16566
1_2420	478	463	441	259	263	334	524	577	446	482	519	580	334	226	323	282	333	270	647	553	560
1_2421	218	183	170	82	103	134	244	268	190	177	176	195	123	118	135	83	104	115	281	233	217
1_2422	69	78	73	85	52	84	112	123	96	151	143	173	131	80	120	52	73	109	241	168	164
1_2423	148	125	91	83	76	99	134	140	128	97	99	136	154	121	150	122	140	160	132	92	114
1_2424	328	377	309	129	136	198	440	509	386	499	525	505	201	104	148	155	149	150	403	330	334
1_2425	244	272	233	71	101	166	344	373	285	383	415	341	126	83	112	96	100	100	334	255	274
1_2426	271	265	217	103	89	134	344	319	281	246	320	411	110	63	116	111	95	101	261	256	218
1_2427	1015	1056	887	385	387	617	1056	1210	1043	1006	1159	1071	421	233	393	294	335	309	1117	882	856
1_2428	86	76	81	36	45	50	313	330	316	17	50	29	69	54	69	49	78	65	44	28	36
1_2429	159	140	144	94	109	107	146	183	145	105	139	156	136	153	203	115	138	131	125	133	120
1_243	15597	16400	14916	5517	6473	8116	11761	13417	10450	14201	15244	15932	8489	4752	7258	6268	6559	6067	13218	12427	12143
1_2430	320	316	293	216	281	295	315	329	273	325	382	345	375	289	388	220	273	307	342	331	301
1_2431	34	23	28	31	43	33	39	44	31	19	14	23	55	71	53	44	43	62	30	24	23
1_2432	42	19	29	39	45	43	27	39	24	15	32	20	57	77	102	55	73	74	18	20	20
1_2433	10	15	13	19	22	27	17	14	11	15	14	21	80	42	64	42	67	60	14	10	13
1_2434	196	194	172	164	98	180	508	450	382	253	195	258	218	232	342	208	303	314	360	316	339
1_2435	806	788	810	596	686	906	842	1038	759	612	625	553	646	605	732	555	734	766	723	827	899
1_2436	77	99	125	89	76	93	113	115	89	59	80	88	101	89	104	93	117	101	88	108	98
1_2437	843	918	887	545	583	698	1003	977	850	860	914	999	931	839	1026	709	1015	976	907	763	864
1_2438	331	384	366	221	267	336	431	461	400	361	353	388	361	279	350	247	314	331	317	331	322
1_2439	441	564	454	272	321	404	646	734	597	472	574	497	582	407	532	416	469	542	562	543	534
1_244	2555	2933	2895	1509	1706	2237	2954	3009	2406	2815	3105	2555	1513	893	1140	956	1189	1008	2756	2919	2827
1_2440	2244	2604	2372	1449	1631	1800	2721	3102	2203	2688	2958	2742	1819	1481	2012	1514	2002	1669	2923	2523	2702
1_2441	331	409	338	185	222	288	419	471	384	402	403	449	331	160	266	248	220	235	501	390	404
1_2442	337	372	388	193	206	322	402	440	332	415	437	426	368	223	327	273	301	338	504	411	372
1_2443	867	1122	979	543	613	740	1219	1261	997	962	1062	1189	848	534	777	638	739	728	1279	1001	1047
1_2444	1342	1512	1293	807	939	1070	1766	1689	1372	1257	1314	1543	1117	748	1085	900	1111	1118	1384	1273	1362
1_2445	320	400	341	225	228	251	529	607	480	455	489	458	373	293	352	295	370	334	614	590	513
1_2446	155	97	107	90	70	89	126	146	109	124	147	128	141	117	187	101	136	135	170	156	134
1_2447	105	64	81	70	57	75	121	106	96	80	88	134	130	115	153	113	126	156	114	88	87
1_2448	6	4	1	4	2	7	7	8	1	5	7	3	17	17	12	11	18	11	1	1	3
1_2449	6	2	1	0	0	3	4	7	4	1	0	2	3	10	4	7	1	5	0	2	2
1_245	3711	4034	3457	1916	2185	2461	4039	4630	3415	3761	4298	4166	2423	1841	2678	1755	2439	2306	3748	3953	3920
1_2450	1	1	1	5	3	4	3	1	2	0	2	0	21	11	12	7	10	19	1	1	2
1_2451	17	23	26	27	28	59	35	30	19	19	15	19	109	110	148	63	93	84	17	19	26
1_2452	22	20	24	11	16	17	27	43	20	12	11	28	24	45	57	17	26	29	17	21	30
1_2453	11214	12916	10350	4393	4905	5392	19906	22541	16265	10278	10488	11148	5319	7068	10464	5646	8085	7116	9710	12290	11957
1_2454	743	608	511	228	250	351	877	919	701	556	579	586	379	273	384	256	382	302	601	627	653
1_2455	91	98	104	41	39	47	115	125	106	123	109	105	48	36	61	28	71	46	119	99	100
1_2456	126	132	120	51	53	53	190	186	190	230	193	274	95	45	92	66	61	68	201	202	219
1_2457	170	144	142	55	55	78	314	302	261	236	317	276	140	90	97	70	102	79	330	266	273
1_2458	410	408	393	144	153	219	691	692	590	533	584	588	300	171	212	194	199	207	677	493	538
1_2459	1261	1503	1240	445	522	724	1822	1953	1574	1407	1514	1421	725	529	789	558	687	664	1630	1241	1339
1_246	755	764	767	363	440	508	883	946	670	952	1083	1114	797	558	721	510	550	555	1173	1064	1025
1_2460	1185	1244	1098	422	518	603	1568	1578	1242	1118	1250	1336	703	526	745	451	686	577	1081	1115	1154
1_2461	124	131	136	81	106	112	161	183	131	136	181	205	256	253	323	158	203	243	177	191	180
1_2462	270	334	306	236	245	309	491	477	397	654	702	919	420	477	641	375	552	469	727	743	736
1_2463	348	294	276	118	117	168	895	872	798	301	313	303	186	279	387	283	360	316	385	313	318
1_2464	358	231	196	75	84	84	855	666	831	62	70	67	163	128	178	129	173	196	75	45	51
1_2465	21	13	27	49	59	66	21	15	6	66	98	155	145	105	134	89	166	106	69	94	79
1_2466	1990	1892	1983	903	1155	1400	2736	3245	2587	614	733	627	357	197	312	240	246	254	352	552	549
1_2467	925	1096	1046	667	642	788	1311	1420	1110	902	985	1077	711	669	963	568	836	797	1010	1132	1108
1_2468	63	49	39	29	41	51	51	56	37	31	26	39	51	47	66	29	37	40	32	27	20
1_2469	20	14	12	3	6	13	15	23	18	23	19	28	19	18	14	9	14	7	23	25	34
1_247	817	864	1001	497	533	638	1327	1815	1261	1050	1275	1233	934	738	968	637	667	716	1518	1511	1364
1_2470	0	0	0	0	1	0	1	0	0	0	0	2	0	0	4	0	0	0	1	0	0
1_2471	29	51	40	21	18	34	30	41	19	47	89	101	31	13	12	18	16	13	63	78	42
1_2472	3	1	4	2	6	7	0	1	1	1	2	1	11	13	13	11	8	12	0	4	0
1_2473	24	19	20	63	50	73	10	23	15	22	29	23	27	51	52	23	35	46	49	32	15
1_2474	64	58	46	33	30	31	85	100	80	65	55	85	47	57	112	46	72	79	102	101	108
1_2475	22	25	16	10	9	10	35	29	21	29	24	30	16	22	34	18	25	36	21	44	35
1_2476	25	11	17	4	8	9	25	27	24	21	30	20	14	30	37	17	17	18	24	45	32
1_2477	111	80	77	48	64	73	145	149	122	131	119	133	83	138	171	101	135	154	154	176	153
1_2478	89	54	49	17	26	40	116	98	95	144	120	138	48	169	221	87	158	158	145	187	177
1_2479	16	11	15	14	11	20	8	12	6	50	41	34	28	181	209	52	121	172	41	62	68
1_248	459	450	533	341	294	403	740	817	637	624	664	840	614	430	558	380	490	444	678	709	616
1_2480	33	31	19	22	21	26	59	39	38	24	30	33	21	45	79	24	51	50	26	20	25
1_2481	0	0	3	0	0	1	0	0	1	3	0	1	2	1	4	0	5	2	0	1	0
1_2482	113	104	141	157	187	244	89	138	75	73	86	119	284	467	514	112	174	238	120	135	106
1_2483	810	865	657	309	338	461	1963	2109	1597	957	717	888	369	1416	2063	810	2327	2207	2897	2404	2784
1_2484	840	839	681	268	290	351	1023	1160	892	827	776	878	242	390	524	336	499	377	963	813	829
1_2485	280	162	161	88	94	122	225	247	173	129	137	125	110	138	173	81	136	126	171	152	130
1_2486	301	142	158	82	93	122	152	144	140	88	95	84	102	144	143	109	129	156	92	76	102
1_2487	143	143	92	74	80	94	150	144	110	131	114	134	89	73	122	80	96	117	136	132	162
1_2488	68	89	59	85	67	70	93	75	50	27	28	31	37	20	55	31	37	49	21	30	21
1_2489	137	236	95	72	83	76	249	234	202	25	32	22	113	62	88	61	63	70	36	27	20
1_249	1330	1487	1374	756	820	891	2161	2377	1792	1792	1922	2278	1213	901	1239	929	1214	1064	1879	1908	1830
1_2490	2538	2824	2721	1056	1155	1778	1782	1948	1476	6523	7914	8508	2042	1156	1619	1796	1822	1437	5789	3542	3269
1_2491	140	159	204	188	172	201	238	316	213	225	223	288	463	333	444	182	270	264	333	330	296
1_2492	227	228	167	58	79	145	407	455	348	681	684	594	103	290	391	174	313	310	771	837	908
1_2493	41	42	44	21	27	22	117	115	111	165	148	154	39	78	95	64	98	85	199	208	213
1_2494	1743	2297	1969	807	905	1304	2280	2438	1978	2541	2707	2681	1201	827	1218	934	1216	1117	3019	2842	2639
1_2495	1176	1534	1317	699	756	987	1789	1778	1526	1816	1927	1978	972	626	884	732	869	857	2241	2069	2275
1_2496	26	26	32	37	35	51	24	36	31	23	30	30	87	96	94	33	33	43	60	61	40
1_2497	8	3	1	1	5	1	1	3	5	1	4	2	8	2	6	1	6	3	5	1	6
1_2498	0	1	0	0	0	0	1	1	0	0	0	1	1	0	0	1	1	0	0	0	0
1_2499	29	17	16	20	30	19	7	15	9	12	10	15	55	47	38	27	37	56	7	10	7
1_25	30	13	21	16	9	17	14	8	6	23	14	29	17	26	26	26	27	23	22	18	18
1_250	10548	11746	9868	3660	4515	5259	13965	16564	12036	10936	11247	10861	6132	5179	6966	4811	5984	5837	11994	11506	11101
1_2500	22	12	11	11	24	15	5	6	2	3	12	7	52	19	36	30	30	31	6	7	7
1_2501	7	2	1	9	8	14	3	3	2	4	1	4	46	15	17	12	25	44	2	2	2
1_2502	126	61	55	58	53	78	48	65	76	37	51	30	217	152	175	104	101	153	53	34	38
1_2503	230	223	202	146	170	231	297	325	248	269	282	298	437	341	390	202	297	327	319	276	347
1_2504	16	11	17	9	9	17	13	13	11	22	20	13	9	8	19	9	11	5	22	12	12
1_2505	1000	942	927	463	466	619	905	983	806	765	859	961	979	926	1072	661	828	875	860	780	794
1_2506	2752	3021	2467	1489	1660	2084	3966	4584	3467	3840	3834	3727	2997	2678	3782	2449	3038	2956	4421	3825	3864
1_2507	254	261	205	144	145	189	311	372	249	252	229	210	147	130	227	136	155	178	262	257	269
1_2508	133	159	96	54	65	92	148	182	114	99	94	93	40	57	70	37	60	63	115	92	93
1_2509	432	484	364	151	191	258	469	513	421	297	244	288	164	129	210	151	177	149	413	331	287
1_251	2237	2751	2519	757	866	1043	2563	3156	2269	3207	3311	3309	1727	1670	2307	1257	1734	1622	3557	3204	3137
1_2510	2040	2194	1597	828	871	1152	4609	4928	4032	8347	8916	8435	3022	1045	2024	2368	2232	1525	10229	8651	8106
1_2511	4947	5726	3618	1714	1814	2672	13182	14220	12110	26209	27420	25082	8176	3002	5630	6708	5901	4542	30442	23975	22646
1_2512	1546	1830	1436	753	803	976	2588	2684	2194	3908	4356	4259	1764	1226	1603	1319	1664	1468	4642	3888	3749
1_2513	12	5	16	7	8	7	18	29	16	25	21	31	17	25	21	16	24	24	42	20	25
1_2514	241	226	180	168	165	209	296	282	245	263	266	247	265	265	324	203	346	348	368	306	336
1_2515	294	170	144	111	117	149	168	211	165	158	138	155	231	202	273	195	241	244	204	168	188
1_2516	96	80	83	84	93	86	96	85	83	75	79	93	167	154	177	104	149	171	113	77	99
1_2517	31	40	36	26	17	33	56	51	31	41	55	57	78	131	115	37	81	89	30	33	38
1_2518	104	99	102	33	43	59	152	172	121	100	99	154	77	81	98	76	76	78	138	111	93
1_2519	527	482	391	188	224	230	645	690	477	410	483	494	284	207	367	171	271	257	474	398	402
1_252	2929	3702	3426	1002	1105	1383	4612	5309	3648	5873	6471	6563	2214	1342	1781	1467	1601	1495	6033	6071	5583
1_2520	138	62	87	39	48	50	45	62	50	43	41	32	81	81	96	82	86	125	55	54	32
1_2521	39	21	25	16	28	45	23	21	21	16	24	19	67	63	82	49	85	71	20	24	13
1_2522	37	7	15	18	13	18	20	19	20	6	10	10	61	70	84	46	67	118	20	20	6
1_2523	31	21	25	26	25	22	41	34	27	19	22	30	99	138	155	75	106	172	25	10	18
1_2524	1785	1873	1523	610	681	627	2608	2893	2094	706	588	773	262	1293	1820	506	1079	1154	930	1115	1224
1_2525	767	860	832	747	755	1163	633	780	596	2293	2426	2242	2096	1495	2341	1591	2355	2063	2659	2629	2683
1_2526	200	227	225	103	128	184	273	311	203	206	236	279	234	257	278	136	193	211	287	257	254
1_2527	82	81	64	33	52	65	83	76	73	62	75	73	63	42	71	32	60	68	95	97	94
1_2528	146	177	121	91	104	132	190	204	164	183	204	235	143	94	176	95	137	114	190	172	221
1_2529	160	193	145	61	75	90	251	285	235	190	212	199	99	46	88	52	84	83	273	216	256
1_253	836	929	1010	268	283	393	857	1052	745	1043	1152	1558	685	374	611	432	465	475	1024	974	880
1_2530	159	118	129	50	44	86	163	202	152	131	146	174	75	50	89	52	64	66	195	167	151
1_2531	22	22	15	7	18	28	22	29	17	9	25	22	19	12	12	14	10	12	21	20	20
1_2532	90	40	67	40	30	34	44	51	37	41	39	40	58	73	89	27	31	56	44	52	33
1_2533	106	44	68	7	20	29	30	30	13	24	28	16	10	31	48	11	23	30	42	28	37
1_2534	121	48	63	21	20	32	31	51	47	41	43	40	17	40	45	19	39	31	43	42	49
1_2535	162	52	70	14	29	24	44	42	36	23	21	16	6	18	19	14	28	28	29	21	20
1_2536	128	94	60	37	43	48	65	69	51	36	30	31	22	32	52	17	39	38	43	54	46
1_2537	262	75	106	20	20	27	26	40	29	18	23	35	31	33	43	23	35	45	29	29	28
1_2538	62	29	44	21	11	19	33	40	22	15	16	17	23	20	20	14	25	19	12	27	23
1_2539	424	90	149	18	23	37	18	25	17	21	9	16	12	25	35	22	29	33	16	17	17
1_254	1260	1571	1638	498	552	695	1390	1540	1143	1812	2042	2550	1028	663	864	646	787	774	1575	1639	1484
1_2540	100	29	33	13	6	8	11	4	10	7	9	9	6	6	14	12	10	4	5	8	10
1_2541	229	59	74	35	27	44	35	43	29	16	23	12	12	30	37	22	31	36	25	26	26
1_2542	14	8	3	5	3	5	2	4	3	3	1	2	4	3	4	1	2	3	6	6	5
1_2543	56	25	33	9	15	19	11	16	11	12	8	8	2	16	17	7	12	9	8	5	12
1_2544	218	33	80	18	18	15	15	20	16	7	6	10	4	23	19	12	23	21	15	22	18
1_2545	133	40	59	11	17	25	27	22	24	22	22	34	21	23	32	23	17	22	26	21	28
1_2546	25	5	6	8	9	13	6	6	2	7	4	5	6	13	7	1	8	16	4	2	6
1_2547	9	0	2	0	2	1	0	0	1	1	1	0	1	7	4	1	6	5	1	1	3
1_2548	4	0	1	0	2	0	3	1	1	2	1	1	0	3	6	1	3	6	2	3	0
1_2549	8582	9006	7047	2754	3126	3387	11265	12059	9142	2422	1862	2025	685	2956	3955	1474	2797	2782	2689	3456	4006
1_255	868	980	947	329	394	474	1043	1236	898	1068	1242	1260	610	491	603	379	392	446	1138	1163	1035
1_2550	142	151	107	74	91	118	153	189	154	20	40	38	22	41	48	19	42	34	34	34	24
1_2551	466	513	392	253	248	360	526	527	398	91	99	106	130	128	190	109	138	120	113	110	116
1_2552	13	24	26	11	11	15	24	31	27	44	43	43	19	9	14	4	14	14	55	40	32
1_2553	112	69	65	52	79	87	68	77	84	59	66	55	90	82	101	46	74	63	75	65	61
1_2554	60	89	60	35	40	46	92	106	77	62	59	79	43	30	39	18	34	30	52	53	49
1_2555	40	35	45	44	46	62	46	61	36	35	53	54	100	84	137	47	81	100	60	58	59
1_2556	320	117	136	62	70	86	157	165	136	960	961	964	528	671	891	476	719	732	1383	1149	1058
1_2557	82	79	70	83	68	109	129	141	92	242	210	241	190	177	267	161	208	227	304	279	258
1_2558	388	319	235	132	152	211	389	370	266	259	282	329	328	525	651	266	410	453	333	285	258
1_2559	238	271	209	88	110	124	337	366	314	175	163	190	91	71	98	84	116	91	175	207	208
1_256	170	183	191	86	83	104	201	241	147	220	249	255	189	132	158	97	130	112	202	278	252
1_2560	841	940	693	329	326	440	1288	1408	1063	790	814	848	405	395	572	393	481	458	937	885	778
1_2561	12	12	18	10	9	6	21	24	17	15	19	18	12	4	16	8	12	14	25	7	16
1_2562	166	90	109	48	42	57	99	138	86	73	78	96	89	88	101	55	80	90	84	95	63
1_2563	625	433	360	210	202	265	441	526	404	326	365	402	351	320	478	326	373	373	436	331	385
1_2564	319	299	293	174	195	227	377	370	319	258	309	316	256	233	315	218	272	232	257	255	256
1_2565	282	312	289	145	179	221	320	336	273	195	199	197	102	122	182	119	207	172	259	336	367
1_2566	3511	4137	3599	2139	2610	3034	4876	5548	4328	3816	3865	3522	3091	3250	4116	2904	3379	3576	4597	4173	4255
1_2567	3382	3940	3329	2038	2420	2848	4893	5315	4103	3873	3836	3689	2680	2865	3625	2492	3094	3041	4431	4162	4149
1_2568	308	320	261	122	105	182	717	845	631	382	316	375	135	108	139	82	130	118	491	434	391
1_2569	609	725	459	221	215	311	1066	1247	912	550	555	394	175	141	215	151	265	185	769	591	616
1_257	1299	1207	1230	523	500	635	1216	1487	1057	1387	1510	1828	1137	744	1021	606	817	706	1393	1263	1324
1_2570	325	220	228	148	136	172	198	234	172	234	234	298	202	220	291	163	267	256	261	243	225
1_2571	0	0	0	0	0	0	0	2	0	0	1	0	0	0	0	0	1	0	0	0	0
1_2572	56	16	30	21	20	24	8	33	19	12	26	22	43	33	39	34	42	35	18	13	15
1_2573	58	50	45	34	41	53	66	84	73	46	45	34	84	60	98	46	60	50	41	52	58
1_2574	239	254	236	208	182	256	338	352	282	255	255	260	244	191	248	182	231	213	252	278	298
1_2575	47	75	67	40	48	47	59	91	67	50	75	58	62	54	59	29	44	36	57	58	71
1_2576	784	932	673	370	418	564	1171	1206	1019	888	833	834	599	614	852	433	610	585	1149	915	897
1_2577	104	146	125	62	64	89	170	176	145	108	106	107	81	82	93	50	101	78	153	145	155
1_2578	247	276	272	130	153	175	395	444	345	252	307	369	240	193	254	185	229	209	457	391	414
1_2579	721	900	852	686	754	1104	736	855	693	1128	1191	971	524	408	570	523	700	622	1456	1374	1400
1_258	1354	1381	1322	539	630	757	1212	1575	1159	1466	1763	1842	1115	723	984	679	796	737	1476	1368	1437
1_2580	1024	1045	1299	1394	1395	1923	793	898	673	1598	1896	1858	1783	1156	1634	1112	1682	1398	1817	1880	1945
1_2581	388	379	407	210	269	286	309	384	263	203	205	200	107	109	174	102	171	150	207	286	382
1_2582	301	334	327	160	205	227	317	438	306	242	266	223	207	173	246	150	209	189	377	319	371
1_2583	688	721	507	237	253	377	1480	1541	1257	619	601	624	326	354	471	267	400	355	798	700	745
1_2584	425	479	315	171	176	243	931	1163	803	376	339	355	232	196	302	179	252	213	537	492	508
1_2585	9	6	7	8	9	14	9	7	4	23	17	33	34	21	41	21	25	30	27	26	27
1_2586	13	8	20	28	32	46	7	6	8	65	70	76	74	50	106	66	97	84	97	67	101
1_2587	9	4	9	16	19	43	0	6	5	35	49	44	50	59	82	45	75	62	34	51	47
1_2588	196	218	179	101	123	169	350	392	310	292	351	326	184	220	261	108	192	159	526	398	398
1_2589	18	20	20	16	21	29	30	48	28	23	35	41	53	75	67	40	48	60	33	36	27
1_259	1950	2384	2121	1107	1314	1450	3421	3709	2802	2731	2922	3154	1656	1403	1972	1409	1696	1553	3066	2785	2811
1_2590	4	0	0	0	2	2	2	5	3	2	3	2	4	10	6	1	3	6	0	2	3
1_2591	2	3	2	1	0	5	1	2	1	1	3	3	6	7	2	3	1	4	2	0	0
1_2592	8	10	15	13	11	20	13	14	13	6	11	22	35	29	43	13	27	23	4	6	11
1_2593	6277	7237	6822	3140	3478	5337	5614	5475	4768	4113	4548	4578	2467	1643	2577	2165	2641	2424	3363	4228	4786
1_2594	2195	2442	2533	1728	1863	2854	1779	2095	1533	1781	1965	1864	1329	860	1157	1128	1331	1242	1610	2615	3120
1_2595	521	484	407	273	362	458	1082	1428	956	636	731	677	465	320	471	335	413	423	1086	1116	962
1_2596	119	70	82	73	76	109	62	79	54	64	78	58	169	165	175	169	202	236	73	69	80
1_2597	311	149	199	96	106	148	120	100	88	129	130	131	249	220	299	227	259	320	117	110	105
1_2598	386	156	154	156	181	214	124	138	126	117	129	111	450	462	551	361	470	680	161	115	117
1_2599	100	91	63	73	92	111	60	87	60	30	73	58	276	230	297	172	221	290	56	56	46
1_26	242	105	90	62	81	92	75	94	58	75	75	94	147	142	151	112	166	166	83	61	59
1_260	221	195	198	157	162	176	168	183	117	164	183	224	468	288	366	240	297	366	166	181	152
1_2600	1742	1046	970	484	602	734	1070	1182	920	755	822	886	1253	1075	1355	940	1209	1364	829	802	863
1_2601	150	104	89	57	76	80	98	138	108	102	95	113	125	127	147	106	127	145	112	94	88
1_2602	746	295	315	219	217	284	236	254	201	183	200	203	518	405	533	419	518	579	236	234	189
1_2603	21	19	11	24	32	31	14	24	20	13	16	15	78	57	65	29	56	62	13	16	19
1_2604	2	3	1	1	5	2	0	2	0	0	0	0	9	6	12	9	7	5	1	0	1
1_2605	20	21	25	49	69	70	12	13	10	10	9	13	269	203	254	110	151	198	13	12	9
1_2606	28	26	18	12	11	14	15	21	17	25	32	21	19	14	39	10	20	18	25	17	14
1_2607	1665	1857	1889	741	797	1009	1477	1660	1222	1956	2294	2554	1502	996	1451	846	1100	1061	1990	1858	1685
1_2608	3128	3564	3209	1226	1531	1880	3069	3582	2589	3231	3482	3474	2065	1786	2229	1526	1758	1795	3071	2934	2847
1_2609	666	748	779	260	287	402	742	811	620	760	761	800	500	408	491	349	399	384	735	708	706
1_261	255	265	196	92	96	130	585	607	544	247	246	243	185	112	164	118	154	123	287	254	295
1_2610	3053	3477	3152	1231	1481	1873	3695	4390	3236	3703	4013	4176	2041	1397	2051	1400	1806	1627	4243	3806	3848
1_2611	2110	2411	2196	794	934	1248	3083	3499	2699	2661	2836	2933	1243	773	1142	826	1094	1053	3158	2924	2776
1_2612	995	1053	1038	458	465	651	1464	1667	1255	1116	1197	1290	695	505	759	436	561	609	1430	1163	1169
1_2613	763	945	980	395	496	637	1132	1488	1058	780	932	834	568	325	431	299	397	389	1014	1084	1012
1_2614	2651	3140	2916	1175	1529	1481	4990	5636	4626	332	392	314	265	273	391	215	260	272	374	393	354
1_2615	161	74	78	37	48	66	45	58	52	147	160	147	170	197	232	117	179	170	208	205	225
1_2616	131	41	39	28	17	46	18	20	16	152	218	157	155	194	248	125	236	169	207	269	280
1_2617	35	30	12	32	19	55	15	27	16	170	166	154	145	194	236	152	220	221	177	246	231
1_2618	201	101	103	192	136	354	68	84	63	916	1002	934	889	993	1415	650	994	945	1073	1134	1169
1_2619	649	279	321	105	127	136	257	305	224	167	199	191	151	226	295	154	241	241	226	206	275
1_262	106	121	66	31	43	57	199	204	159	91	75	82	72	41	55	44	62	61	120	101	111
1_2620	539	395	394	177	166	221	419	554	418	284	308	276	223	321	388	230	284	404	420	371	390
1_2621	1204	945	865	504	512	561	1446	1496	1316	932	935	1015	627	878	1148	663	949	974	1069	1043	1108
1_2622	357	264	334	138	175	196	369	345	323	347	357	393	145	204	371	166	294	271	411	401	400
1_2623	3	0	1	1	0	0	0	0	0	0	0	0	0	1	1	0	0	0	0	0	0
1_2624	13	13	13	11	13	20	16	25	15	9	13	20	20	9	13	11	12	9	15	19	12
1_2625	672	816	684	209	221	269	1021	950	720	532	520	637	234	165	297	205	248	196	562	606	590
1_2626	0	0	0	0	0	0	0	0	0	0	0	0	0	0	0	0	0	0	0	0	0
1_2627	1153	1426	1192	342	342	452	1580	1586	1219	840	838	1042	367	331	489	327	485	434	881	790	828
1_2628	574	644	525	155	168	256	718	817	616	535	582	506	273	173	242	219	285	191	627	585	478
1_2629	127	114	117	35	41	51	210	166	124	126	109	144	40	31	37	32	49	44	96	103	75
1_263	59	72	72	28	27	55	129	143	111	74	68	92	41	47	71	50	53	43	99	70	74
1_2630	2041	2362	1594	498	625	746	3354	3231	2352	1766	1879	1907	874	554	793	647	788	719	1952	1876	1899
1_2631	562	766	499	173	207	327	1210	1291	847	624	617	645	332	210	288	240	286	246	848	786	722
1_2632	349	447	283	107	113	133	566	532	384	245	291	319	137	91	161	129	181	184	288	280	331
1_2633	114	176	120	47	39	56	159	201	127	112	112	105	50	37	39	40	43	36	122	104	140
1_2634	3172	4088	2382	664	815	999	4858	5081	3352	2154	2282	2039	947	766	1047	952	1176	1017	2565	2488	2630
1_2635	778	1340	489	172	206	237	1428	1611	920	445	504	453	318	227	331	248	279	268	650	637	517
1_2636	571	659	617	434	557	598	1003	1192	922	698	836	815	716	418	672	573	713	593	1152	1120	1159
1_2637	1481	1823	2784	1050	1181	1332	900	1114	774	2328	2623	3005	1276	466	698	641	684	654	1688	2021	1909
1_2638	39	43	38	33	39	48	48	65	35	46	95	76	69	63	81	41	70	65	79	82	85
1_2639	54	13	19	9	6	16	4	9	7	43	30	32	17	37	56	28	58	49	121	44	58
1_264	412	359	255	113	147	195	641	770	515	325	337	351	218	195	243	163	220	193	503	414	431
1_2640	17	6	11	1	3	0	0	0	1	6	3	4	6	7	13	6	6	5	6	2	6
1_2641	7	3	4	2	3	7	10	5	8	5	12	8	16	18	19	5	20	22	35	25	19
1_2642	64	29	27	19	17	33	51	40	33	30	29	19	55	60	76	45	64	81	115	53	74
1_2643	85	62	66	33	32	62	79	105	67	42	71	83	84	74	90	43	84	80	71	56	59
1_2644	90	78	81	59	65	83	149	162	142	74	88	70	134	120	130	83	110	126	120	104	109
1_2645	249	237	163	115	137	186	316	337	311	235	192	198	246	245	316	180	268	267	199	205	223
1_2646	384	333	380	226	296	335	396	419	356	227	272	289	322	310	405	258	357	360	290	320	317
1_2647	6487	7003	6335	2768	3234	3780	8987	8938	7580	4236	3930	4323	1731	2296	3404	1970	3193	3038	5284	5060	5340
1_2648	480	413	393	134	163	165	363	454	328	218	178	268	118	99	153	105	109	115	250	308	238
1_2649	262	267	252	131	131	220	358	439	324	382	444	403	233	156	203	133	198	141	404	447	445
1_265	32	47	24	23	15	25	50	42	52	35	32	31	23	19	51	26	50	40	31	44	45
1_2650	133	76	98	233	96	477	97	69	42	2368	2839	1875	1570	972	1281	1100	1629	1486	2591	2873	3158
1_2651	50	62	81	145	66	253	59	51	39	2631	3307	2460	2118	1019	1507	1350	2000	1646	3192	3461	3967
1_2652	1	2	1	1	4	1	0	2	1	2	2	2	12	10	18	5	16	20	3	1	10
1_2653	185	78	94	79	76	96	112	87	90	88	103	115	227	147	184	104	159	198	97	107	118
1_2654	223	257	211	156	125	137	370	335	288	220	219	285	133	115	147	105	177	141	252	269	283
1_2655	516	482	438	231	250	362	791	817	655	469	483	518	419	378	541	265	437	448	677	593	597
1_2656	242	283	240	172	170	233	357	431	349	250	299	288	264	278	374	199	282	340	338	310	324
1_2657	229	204	186	179	162	250	311	333	258	214	260	250	329	490	530	211	383	446	321	260	223
1_2658	1159	990	919	426	463	674	737	730	614	392	391	436	198	254	328	187	311	278	393	525	618
1_2659	1531	1544	1464	727	831	1113	1331	1565	1155	706	657	627	395	435	595	408	550	529	802	1154	1300
1_266	54	38	45	24	41	51	52	63	56	36	41	41	29	46	52	36	62	55	43	34	38
1_2660	106	104	93	53	65	87	127	154	102	60	85	104	130	73	106	74	80	102	83	78	81
1_2661	127	123	149	83	71	122	177	223	161	145	174	176	133	90	133	96	96	95	254	223	215
1_2662	165	180	140	61	92	92	311	341	331	256	277	312	101	142	189	117	150	126	353	329	329
1_2663	173	99	104	18	37	39	209	171	177	156	162	238	44	80	110	55	100	77	158	179	139
1_2664	309	280	260	74	91	91	574	477	498	484	430	449	102	174	300	157	239	176	512	491	492
1_2665	62	40	51	17	27	31	43	40	44	57	62	61	46	35	60	34	58	40	78	55	66
1_2666	7	15	11	14	13	27	11	16	4	10	16	10	24	14	14	18	21	19	9	10	19
1_2667	21	8	10	7	10	14	6	1	1	2	3	3	25	18	19	13	14	19	1	5	0
1_2668	18	19	22	24	16	24	41	57	36	46	54	59	71	55	80	34	49	61	73	67	86
1_2669	36	52	61	32	35	55	59	68	33	66	68	72	89	59	65	51	57	60	85	98	56
1_267	463	497	483	224	287	310	541	602	492	519	588	612	338	207	298	260	307	290	574	540	550
1_2670	142	156	157	81	93	90	205	172	149	132	176	205	150	115	164	102	126	125	163	143	183
1_2671	806	918	648	279	368	480	1059	1190	838	799	788	802	515	482	631	348	528	529	930	883	908
1_2672	288	349	339	135	168	212	414	525	356	434	462	499	375	261	342	205	231	292	458	473	472
1_2673	571	609	661	268	338	392	867	1071	746	719	895	933	520	319	461	317	355	392	991	921	918
1_2674	403	403	461	205	251	272	599	656	503	430	533	712	389	239	388	233	296	259	469	541	574
1_2675	1211	1521	1286	738	872	1102	1417	1568	1204	1408	1537	1571	1191	689	912	756	894	846	1473	1470	1338
1_2676	4032	4674	4322	2206	2623	3144	4172	4870	3522	4065	4365	4357	3308	2209	3070	2195	2431	2411	4055	4189	4044
1_2677	79	56	60	39	33	44	102	84	79	42	65	66	140	209	221	89	116	140	79	100	90
1_2678	309	402	310	172	210	282	790	772	651	421	464	591	616	835	996	327	566	639	627	591	585
1_2679	558	720	581	385	376	501	799	935	740	701	779	697	955	1392	1662	677	1001	1085	802	741	727
1_268	58	65	68	35	43	61	88	109	91	93	102	95	50	37	65	42	49	66	95	103	76
1_2680	401	464	355	262	268	340	485	635	499	485	522	547	522	770	970	412	555	583	505	480	485
1_2681	146	180	152	106	132	146	109	110	104	135	106	129	258	273	350	153	225	220	116	85	89
1_2682	192	210	152	88	98	139	417	384	356	235	261	286	196	202	269	132	186	195	358	261	274
1_2683	1241	1456	1476	758	841	1157	1886	2105	1632	1724	2012	1953	1037	584	819	699	788	730	2367	2350	2340
1_2684	56	55	47	32	43	49	76	114	74	52	64	64	113	98	128	63	107	110	73	55	49
1_2685	13	9	12	7	7	30	7	5	6	29	27	24	81	79	88	27	56	54	14	20	15
1_2686	51	41	130	430	302	927	36	33	19	1888	2205	2481	1311	1465	2007	852	1782	1348	1412	1537	1368
1_2687	274	238	200	122	121	150	335	322	262	278	313	361	211	179	272	112	207	193	285	282	266
1_2688	681	702	786	358	387	599	729	745	558	905	989	1029	608	453	531	419	547	514	816	818	883
1_2689	243	274	212	176	211	181	347	388	345	52	61	88	131	133	164	94	102	114	50	148	70
1_269	175	161	172	107	71	102	182	170	151	147	141	194	141	125	179	106	117	136	171	147	160
1_2690	440	449	360	131	168	232	799	800	620	499	443	439	125	221	298	185	276	237	551	595	665
1_2691	212	161	173	57	57	77	352	332	275	208	176	186	54	78	151	65	106	102	250	266	243
1_2692	589	624	502	159	201	291	1215	1233	1093	663	616	577	218	241	394	223	376	317	778	865	843
1_2693	1138	1288	1089	567	576	725	1905	2260	1705	1718	1730	1777	856	607	850	534	702	695	2212	2005	1941
1_2694	20	12	13	21	22	25	36	39	20	26	27	18	83	30	36	24	24	47	47	46	40
1_2695	64	80	60	82	127	131	205	179	142	27	35	36	415	195	234	101	138	173	43	40	40
1_2696	10	14	12	51	70	70	14	11	11	4	10	7	258	108	97	34	45	77	3	4	8
1_2697	0	0	1	0	0	0	0	0	0	0	0	0	0	0	0	0	0	0	0	1	0
1_2698	1187	1310	1108	1384	1381	2043	3736	4355	3269	1887	1911	1907	2405	3531	5080	3357	4973	4677	3046	2566	2624
1_2699	598	588	580	375	351	442	667	659	507	616	754	916	697	446	618	447	513	506	832	718	635
1_27	40	23	25	7	21	15	28	37	32	32	28	22	33	28	35	41	36	33	33	23	38
1_270	4543	5278	4476	2072	2320	2814	5007	5476	4134	5805	6045	6100	2934	2122	3112	2294	2908	2663	6000	5667	5835
1_2700	1467	1682	1422	916	1074	1178	1423	1606	1244	2406	2627	2509	1566	1310	1715	1097	1360	1205	3248	2277	2243
1_2701	1740	1992	1688	823	812	1075	2055	2334	1779	2006	2149	2103	1177	1039	1479	851	1230	1049	2371	2158	2023
1_2702	545	477	283	319	242	520	1302	1087	1073	574	446	507	249	715	922	329	842	635	608	346	364
1_2703	1061	1034	703	303	305	390	1346	1613	1167	811	764	792	414	328	420	261	309	346	1066	639	687
1_2704	21	8	11	7	4	6	13	19	21	15	6	21	17	12	16	9	10	8	14	8	4
1_2705	25	23	24	14	17	11	20	30	21	12	17	24	64	32	26	22	41	34	22	24	18
1_2706	336	336	306	176	181	202	388	396	293	346	388	453	463	318	494	333	343	350	379	331	310
1_2707	467	432	372	198	196	237	378	381	289	597	658	851	680	392	530	310	412	342	397	332	294
1_2708	55	65	54	81	79	111	83	70	81	151	169	186	158	173	197	82	108	119	217	242	196
1_2709	100	101	95	149	185	212	155	189	126	234	259	296	440	368	460	211	276	326	337	379	357
1_271	159	171	173	68	74	94	324	346	268	185	193	221	103	75	85	70	82	68	248	260	240
1_2710	1667	1738	1965	690	771	752	1444	1415	1084	1794	2180	3298	906	652	982	779	975	900	1647	1647	1743
1_2711	14709	15224	13799	6430	7627	8471	11290	13654	9520	18032	20682	21426	9663	4991	7421	7104	7742	6692	17162	17587	17041
1_2712	3796	3903	3636	1520	1872	2158	2862	3750	2494	4805	5519	4747	2316	1234	1833	1828	1869	1653	4863	4847	4535
1_2713	14724	15509	14190	5715	6838	7729	12131	15410	10622	17637	20349	20451	9302	4910	7583	7019	7343	6546	20076	19310	18597
1_2714	2731	2948	2770	1791	2059	2535	2851	3077	2370	2869	3145	3238	2938	2305	3102	2354	2828	2701	2968	2903	2885
1_2715	279	377	274	177	215	238	714	738	602	420	498	534	304	218	244	174	220	202	607	578	581
1_2716	275	315	278	165	153	219	694	846	612	498	545	577	295	215	255	186	205	188	751	702	661
1_2717	13	16	20	10	16	23	32	43	33	33	22	27	24	23	22	11	29	20	27	27	28
1_2718	78	107	105	55	64	79	220	262	161	131	161	153	106	158	220	113	171	170	181	147	155
1_2719	1140	1229	1140	799	768	991	2573	2709	2137	1628	1715	1894	1247	1433	2204	1322	2010	1763	2009	1893	1896
1_272	150	186	188	51	54	80	227	278	217	168	188	221	84	64	82	60	96	52	235	181	209
1_2720	659	615	476	327	345	448	701	766	607	282	300	338	464	431	598	299	427	399	271	275	278
1_2721	552	721	668	371	427	563	964	985	811	698	802	762	619	555	716	413	540	603	774	796	735
1_2722	141	151	142	77	91	112	133	190	116	168	206	183	140	130	182	80	121	143	240	180	220
1_2723	154	173	176	104	104	102	165	170	128	177	213	318	184	131	204	126	187	192	181	186	181
1_2724	315	348	338	180	183	201	310	369	310	279	323	400	188	133	211	98	191	165	295	276	359
1_2725	342	131	130	94	99	125	97	107	67	74	72	94	158	187	218	149	195	240	61	55	64
1_2726	633	195	260	131	140	201	128	137	123	150	147	163	328	233	284	265	299	283	124	147	122
1_2727	638	174	235	82	84	114	102	145	114	76	88	86	241	177	241	189	225	259	134	78	70
1_2728	345	220	190	149	146	198	146	240	164	167	146	144	201	224	302	195	264	275	180	163	142
1_2729	163	56	73	51	46	41	30	26	28	19	26	20	155	74	109	76	130	156	19	16	29
1_273	594	684	550	210	267	349	906	1014	703	729	750	656	334	241	375	240	335	251	762	647	814
1_2730	84	37	28	51	61	61	31	27	37	32	33	39	149	153	159	75	127	197	19	17	28
1_2731	5294	10477	11077	6092	5353	6645	3432	3138	3694	11361	10854	14957	8478	10242	13186	4533	9984	10202	13957	12804	13458
1_2732	0	0	0	0	0	0	0	0	0	0	0	0	0	0	0	0	0	0	0	0	0
1_2733	0	0	0	0	0	0	0	0	0	0	0	0	0	0	0	0	0	0	0	0	0
1_2734	0	0	0	0	0	0	0	0	0	0	0	0	0	0	0	0	0	0	0	0	0
1_2735	0	0	0	1	0	0	1	1	2	0	0	0	0	0	1	0	0	0	0	1	0
1_2736	61	62	76	84	81	119	137	152	103	73	90	99	180	152	189	98	98	134	137	123	112
1_2737	234	251	264	220	212	254	232	296	214	181	228	222	268	288	371	162	266	269	259	263	254
1_2738	19	15	18	21	15	18	48	39	21	18	11	16	22	36	36	11	20	26	27	31	23
1_2739	17	27	10	10	11	13	31	26	21	15	16	20	14	22	18	16	17	17	19	16	21
1_274	878	978	859	313	390	503	861	1015	687	1049	1030	959	449	251	376	260	346	294	1310	873	796
1_2740	9	5	13	4	7	6	7	5	3	8	4	10	6	9	9	5	5	1	7	6	7
1_2741	179	509	75	23	31	30	98	123	105	29	35	23	24	25	31	22	26	25	44	36	33
1_2742	767	1418	276	116	132	147	254	291	280	90	134	103	204	233	300	178	222	263	120	127	113
1_2743	426	455	219	57	63	78	148	121	150	102	96	100	116	85	126	82	79	116	95	88	112
1_2744	57	150	44	24	25	34	48	69	40	43	38	30	37	42	31	28	33	49	34	32	31
1_2745	121	376	47	45	92	63	80	107	82	23	25	26	93	75	123	70	105	128	34	26	27
1_2746	12	6	10	31	17	36	7	11	10	17	14	11	27	22	34	14	13	20	9	16	6
1_2747	52	52	88	125	117	156	48	48	36	124	141	152	125	151	177	73	118	136	175	130	111
1_2748	1652	2187	2103	1315	1303	2022	2362	1962	1497	12850	12062	12941	2938	1883	2795	2168	2531	2001	20336	14481	12946
1_2749	1236	1453	1194	500	606	732	1309	1390	1042	4233	4031	3855	845	476	743	611	741	553	6169	4849	4605
1_275	191	189	214	55	81	130	154	169	112	299	325	363	118	69	92	80	81	83	339	310	261
1_2750	17	12	13	13	15	18	24	34	31	30	45	59	20	15	18	18	12	18	99	77	54
1_2751	61	87	69	78	107	115	111	92	79	252	239	209	240	285	378	199	265	270	525	209	239
1_2752	82	81	60	51	58	70	188	177	164	71	64	82	99	100	151	83	101	126	56	45	52
1_2753	107	88	70	50	64	51	344	322	358	26	27	19	58	92	114	71	99	105	28	26	22
1_2754	193	164	107	91	60	60	581	533	593	14	12	24	32	100	139	66	88	112	14	10	8
1_2755	221	146	141	47	36	47	142	237	155	10	13	12	34	32	38	24	22	36	11	14	14
1_2756	43	29	30	5	13	4	27	48	20	4	3	0	7	10	13	5	7	4	3	3	1
1_2757	279	159	159	61	91	100	152	229	156	67	94	108	124	104	158	88	132	115	104	82	83
1_2758	2	2	2	2	3	2	5	6	4	0	2	7	5	3	5	3	3	3	6	3	6
1_2759	36	18	28	11	13	22	121	139	126	6	7	4	10	8	18	7	8	8	11	7	3
1_276	446	420	519	217	274	365	334	443	278	684	902	877	414	228	321	318	337	245	919	698	627
1_2760	190	58	77	26	45	37	105	157	126	16	11	20	56	48	59	36	36	45	15	13	14
1_2761	240	67	106	31	35	57	117	181	122	10	18	17	42	39	51	19	50	53	13	20	13
1_2762	244	146	161	73	89	92	146	223	148	64	86	68	116	75	110	72	98	84	102	81	92
1_2763	47	23	26	24	27	39	28	43	41	16	11	15	63	28	43	25	42	40	13	17	14
1_2764	49	26	27	20	20	27	28	37	27	14	10	25	34	31	39	30	30	24	19	15	18
1_2765	18	10	9	17	13	15	13	14	11	5	4	4	10	6	16	8	8	8	6	10	3
1_2766	7	6	7	10	24	21	9	11	8	1	3	3	8	19	16	11	13	8	7	3	1
1_2767	32	17	19	9	15	15	14	19	22	9	15	17	23	13	18	10	19	15	8	9	15
1_2768	112	83	63	49	59	59	76	64	46	60	56	59	73	74	113	47	92	75	60	60	50
1_2769	64	80	61	64	71	77	76	94	73	66	78	69	66	56	71	54	46	48	80	77	53
1_277	342	359	386	153	160	209	429	472	337	399	433	472	249	200	305	171	254	223	446	420	435
1_2770	307	335	384	218	191	198	347	360	284	408	476	588	245	140	165	166	225	155	401	402	422
1_2771	97	104	91	221	202	298	79	89	75	106	93	99	324	536	732	382	618	633	58	130	154
1_2772	43	38	35	58	55	67	42	54	28	38	38	33	59	70	96	33	74	61	32	22	42
1_2773	41	38	41	63	58	59	48	74	44	14	9	13	14	23	48	19	35	35	11	11	17
1_2774	215	98	106	53	67	64	81	121	70	87	67	84	59	80	95	55	82	94	85	52	67
1_2775	39	52	36	22	22	21	46	64	58	52	47	37	15	19	26	27	18	21	35	48	32
1_2776	10	43	2	3	5	3	11	20	10	0	1	0	1	1	0	1	1	1	0	0	1
1_2777	32	63	15	1	4	2	23	29	17	0	0	3	1	1	2	2	3	3	2	0	1
1_2778	127	219	34	13	25	32	59	79	71	18	14	16	43	46	51	38	36	47	25	21	19
1_2779	56	112	28	16	12	18	31	44	45	14	13	13	29	35	47	25	34	41	16	11	18
1_278	0	0	0	0	0	0	0	0	0	0	0	0	0	0	0	0	1	0	1	0	0
1_2780	47	129	23	39	43	56	52	51	37	12	18	13	41	88	98	49	80	65	18	19	14
1_2781	62	62	41	39	47	56	33	54	48	13	12	22	55	78	104	41	97	83	18	18	7
1_2782	92	32	34	16	13	25	24	33	25	13	10	10	34	34	53	27	39	37	9	12	9
1_2783	10	5	10	5	5	8	14	13	4	1	1	1	1	0	1	5	0	7	4	7	3
1_2784	25	39	33	15	21	22	34	47	28	8	23	14	24	13	27	17	20	26	20	14	14
1_2785	168	80	99	29	48	61	98	128	92	66	87	103	75	47	74	49	66	47	118	81	93
1_2786	93	48	49	13	19	24	76	82	45	68	47	44	30	34	31	31	25	12	50	44	53
1_2787	471	579	477	181	218	289	795	935	744	673	765	708	414	217	324	283	428	303	993	802	887
1_2788	575	647	522	209	286	387	878	1054	774	813	896	813	425	263	392	338	427	328	1127	935	1022
1_2789	318	283	226	111	108	132	480	491	400	408	448	529	234	123	214	148	186	153	610	534	512
1_279	260	299	273	231	220	304	280	321	226	109	136	139	604	394	421	148	192	247	157	180	154
1_2790	19	16	23	8	10	6	9	24	11	11	7	13	27	13	20	11	14	15	22	11	17
1_2791	753	801	723	375	392	436	741	816	604	499	626	600	404	227	355	259	324	246	555	478	499
1_2792	1330	1472	1374	774	886	1064	1836	1984	1551	1373	1543	1559	1539	1085	1454	808	1111	1082	1389	1381	1375
1_2793	92	91	100	58	60	67	120	153	116	69	78	113	137	110	132	71	95	95	80	128	95
1_2794	510	484	474	475	484	496	577	606	458	461	473	528	699	612	753	403	523	604	504	458	469
1_2795	97	112	100	56	46	65	126	129	97	97	88	160	126	69	100	58	67	63	106	100	105
1_2796	11088	12268	10031	4651	5290	5996	15634	15693	12464	11013	11650	13243	7315	5637	8024	5890	7291	6968	10966	11212	11223
[truncated: 2,587 more rows]
